# Supplementary material for: Single-cell analysis of human MAIT cell transcriptional, functional and clonal diversity
Source: Nat Immunol. 2023 Aug 14;24(9):1565–78. doi: 10.1038/s41590-023-01575-1 (PMC10457204; doi:10.1038/s41590-023-01575-1)
Supplement: Supplementary file 5 — Supplementary Tables 2–12. [file 41590_2023_1575_MOESM5_ESM.xlsx]

## Sheet: 2a
Supplementary Table 2a. Differentially expressed genes between MAIT and Tmem cells in the blood.
gene	avg_log2FC	pct.1	pct.2	p_val	p_val_adj
KLRB1	3.16406	0.995	0.215	0	0
IL7R	2.27031	0.992	0.415	0	0
LTB	2.14895	0.865	0.222	0	0
CEBPD	2.14288	0.621	0.033	0	0
FOS	1.93738	0.895	0.647	0	0
AQP3	1.66868	0.676	0.061	0	0
SLC4A10	1.62149	0.681	0.015	0	0
DUSP1	1.47288	0.837	0.729	0	0
CCR6	1.47215	0.532	0.014	0	0
ZBTB16	1.46408	0.647	0.025	0	0
GZMK	1.36278	0.952	0.312	0	0
NCR3	1.28399	0.815	0.303	0	0
TEX14	1.27057	0.387	0.085	0	0
JUN	1.25502	0.894	0.775	0	0
AC245014.3	1.19886	0.445	0.085	0	0
NFKBIA	1.18901	0.897	0.761	0	0
IL4I1	1.1627	0.421	0.01	0	0
CD69	1.13304	0.939	0.779	0	0
PHACTR2	1.10171	0.659	0.208	0	0
ERN1	1.08332	0.749	0.314	0	0
NFKBIZ	1.07136	0.518	0.21	0	0
TNFAIP3	1.02181	0.902	0.8	0	0
RORA	0.998103	0.804	0.491	0	0
SPOCK2	0.983275	0.935	0.629	0	0
TMIGD2	0.949993	0.421	0.009	0	0
TLE1	0.923528	0.379	0.031	0	0
ZFP36L2	0.900349	0.93	0.839	0	0
ALOX5AP	0.891505	0.71	0.247	0	0
FOSB	0.847946	0.695	0.454	0	0
RPLP0	0.846713	1	0.999	0	0
NOSIP	0.829734	0.633	0.345	0	0
JAML	0.803719	0.42	0.051	0	0
CTSA	0.79973	0.491	0.179	0	0
LST1	0.797513	0.341	0.029	0	0
DPP4	0.796805	0.375	0.015	0	0
GPR65	0.795071	0.706	0.363	0	0
ZFP36	0.795057	0.959	0.911	0	0
LINC00910	0.792047	0.35	0.102	0	0
CROCC	0.788242	0.425	0.162	0	0
SATB1	0.786578	0.489	0.116	0	0
MYC	0.771424	0.293	0.026	0	0
LTK	0.765404	0.353	0.006	0	0
AC020916.1	0.76372	0.539	0.296	0	0
IL18RAP	0.762504	0.372	0.026	0	0
MPZL3	0.744601	0.452	0.135	0	0
SNX9	0.726174	0.379	0.075	0	0
IER5	0.719417	0.608	0.378	0	0
TOB1	0.713143	0.537	0.266	0	0
TTC39C	0.709895	0.55	0.233	0	0
ZFP36L1	0.697669	0.812	0.57	0	0
FLT3LG	0.693381	0.705	0.351	0	0
RUNX2	0.687433	0.372	0.056	0	0
INTS6	0.685398	0.506	0.237	0	0
CAMK4	0.681605	0.584	0.229	0	0
BACH2	0.675242	0.403	0.143	0	0
LINC01644	0.67299	0.276	0.005	0	0
SLC7A5	0.669137	0.526	0.323	0	0
PDE4D	0.664979	0.577	0.325	0	0
ODF2L	0.66271	0.582	0.276	0	0
ATF7IP2	0.661349	0.489	0.166	0	0
PIM2	0.660953	0.513	0.245	0	0
GPR183	0.641335	0.399	0.166	0	0
BLK	0.639394	0.241	0.015	0	0
PLCB1	0.631604	0.416	0.126	0	0
PABPC1	0.624914	0.998	0.97	0	0
CITED2	0.622637	0.461	0.345	1.53772e-226	2.96611e-222
TNFRSF25	0.621069	0.324	0.032	0	0
COLQ	0.616624	0.273	0.012	0	0
ID2	0.615831	0.821	0.611	0	0
PPP1R15A	0.613483	0.825	0.676	0	0
RPLP1	0.598501	1	1	0	0
LGALS3	0.595609	0.334	0.098	0	0
DUSP16	0.587629	0.322	0.061	0	0
RCAN3	0.582309	0.345	0.068	0	0
HSP90AB1	0.58193	0.964	0.866	0	0
BTG1	0.579757	0.898	0.846	0	0
GTF3C1	0.579692	0.597	0.332	0	0
IL23R	0.579404	0.247	0.004	0	0
CERK	0.574827	0.442	0.162	0	0
MAP3K4	0.571513	0.334	0.118	0	0
KDM6B	0.568992	0.491	0.258	0	0
CXCR6	0.567464	0.259	0.02	0	0
RORC	0.563403	0.24	0.003	0	0
AC022217.3	0.560962	0.377	0.142	0	0
TC2N	0.559658	0.731	0.461	0	0
PMAIP1	0.557569	0.515	0.301	0	0
FKBP11	0.556511	0.677	0.39	0	0
CD28	0.548373	0.3	0.044	0	0
EEF1G	0.537319	0.846	0.797	0	0
RPL13	0.536609	1	1	0	0
PRR5	0.533637	0.496	0.258	0	0
GPRIN3	0.529762	0.501	0.265	0	0
PER1	0.52738	0.648	0.447	0	0
ZC3H12A	0.526659	0.45	0.269	0	0
ADAM12	0.524217	0.222	0.005	0	0
RPS13	0.522814	1	1	0	0
PBXIP1	0.520303	0.649	0.379	0	0
PIM1	0.519744	0.478	0.273	0	0
ME1	0.518411	0.237	0.004	0	0
CDKN1A	0.516148	0.261	0.096	0	0
RORA-AS1	0.516067	0.356	0.131	0	0
SERP1	0.515268	0.823	0.607	0	0
CNN2	0.508588	0.853	0.616	0	0
HPGD	0.508232	0.286	0.054	0	0
DUSP2	0.506587	0.774	0.657	0	0
RPL8	0.499909	1	1	0	0
LINC01871	0.498742	0.563	0.32	0	0
GYG1	0.498252	0.493	0.23	0	0
FAM43A	0.494081	0.218	0.04	0	0
CD40LG	0.493905	0.23	0.02	0	0
TPT1	0.49381	1	1	0	0
MYBL1	0.493694	0.524	0.294	0	0
GADD45B	0.491724	0.734	0.577	0	0
CDC14A	0.488821	0.412	0.175	0	0
RPS5	0.487828	1	0.999	0	0
EEF1B2	0.486597	0.999	0.994	0	0
KIF5C	0.484974	0.235	0.015	0	0
BHLHE40	0.475938	0.705	0.549	0	0
SNHG8	0.475905	0.796	0.58	0	0
SPRY1	0.473504	0.19	0.011	0	0
NRIP1	0.472905	0.286	0.073	0	0
FAM107B	0.470777	0.72	0.515	0	0
SOCS3	0.469449	0.311	0.105	0	0
VIM	0.467641	0.978	0.941	0	0
PRNP	0.465454	0.605	0.349	0	0
GBP5	0.464678	0.603	0.366	0	0
RBMS1	0.463138	0.605	0.386	0	0
HIVEP2	0.463078	0.401	0.18	0	0
PDE4B	0.461499	0.585	0.355	0	0
TNF	0.458361	0.266	0.107	0	0
CTSH	0.453986	0.263	0.045	0	0
RPL5	0.452936	1	1	0	0
PFKFB3	0.452875	0.32	0.122	0	0
RPS8	0.451791	1	1	0	0
RPS2	0.450623	0.989	0.974	0	0
PBX4	0.448826	0.365	0.15	0	0
APOL3	0.448463	0.354	0.132	0	0
CXCR4	0.446893	0.955	0.87	0	0
CD27	0.443245	0.456	0.203	0	0
MGAT4A	0.442512	0.696	0.491	0	0
SIPA1L1	0.441476	0.377	0.167	0	0
SESN1	0.437855	0.292	0.089	0	0
GLRX	0.435809	0.447	0.228	0	0
RPL17	0.434413	0.979	0.953	0	0
SLAMF1	0.432876	0.247	0.048	0	0
CSRNP1	0.431358	0.615	0.407	0	0
WDR74	0.430884	0.439	0.242	2.11128e-294	4.07245e-291
SCART1	0.430821	0.184	0.005	0	0
SLC2A3	0.430673	0.673	0.497	0	0
EEF1A1	0.428693	1	1	0	0
RPL32	0.427773	1	1	0	0
LINC01814	0.42744	0.215	0.019	0	0
MT-ND1	0.425318	0.993	0.978	0	0
CXXC5	0.423291	0.241	0.047	0	0
GPR171	0.422731	0.286	0.086	0	0
ABCG1	0.422178	0.253	0.063	0	0
FTH1	0.419942	0.999	0.998	0	0
PHLDA1	0.419311	0.223	0.068	0	0
TXK	0.418957	0.318	0.105	0	0
EIF4A1	0.418774	0.801	0.703	0	0
G3BP2	0.417685	0.686	0.499	0	0
KDSR	0.41633	0.237	0.048	0	0
EEF2	0.412361	0.999	0.989	0	0
TNFAIP8	0.41204	0.544	0.318	0	0
RPL10	0.411045	1	1	0	0
TCF7	0.410343	0.604	0.342	0	0
RGS2	0.407972	0.406	0.22	0	0
CD83	0.407915	0.342	0.188	0	0
PAG1	0.406803	0.358	0.14	0	0
RPL10A	0.403644	1	0.999	0	0
RPS12	0.403005	1	1	0	0
CPNE2	0.399754	0.213	0.036	0	0
RPL18	0.399653	1	1	0	0
PNP	0.399477	0.31	0.134	0	0
RARA	0.397869	0.423	0.229	0	0
IL18R1	0.392721	0.27	0.082	0	0
IER2	0.392023	0.877	0.815	2.10921e-278	4.06845e-274
NR1D1	0.39037	0.189	0.025	0	0
IRS2	0.387077	0.207	0.034	0	0
JUNB	0.386568	0.908	0.838	0	0
RPL12	0.386257	1	1	0	0
SYTL2	0.384832	0.504	0.288	0	0
Z93241.1	0.383746	0.226	0.072	0	0
IVNS1ABP	0.382782	0.476	0.276	0	0
NINJ1	0.382026	0.388	0.199	0	0
PERP	0.378847	0.278	0.101	0	0
WDR86	0.378795	0.194	0.022	0	0
ELK3	0.37646	0.305	0.114	0	0
RPL22	0.371411	1	0.998	0	0
SETD7	0.371362	0.191	0.022	0	0
GCHFR	0.370809	0.337	0.148	0	0
RPL18A	0.3705	1	1	0	0
BCL2	0.369894	0.381	0.19	0	0
VSIR	0.366857	0.686	0.477	0	0
ABCB1	0.366367	0.309	0.113	0	0
XBP1	0.366246	0.62	0.428	0	0
DNAJA1	0.365511	0.651	0.528	0	0
RPL4	0.364993	0.999	0.995	0	0
NPM1	0.364043	0.987	0.944	0	0
PPA1	0.361138	0.52	0.311	2.22842e-291	4.29841e-291
RPL34	0.360408	1	1	0	0
TSPAN15	0.360386	0.169	0.003	0	0
RPS6KA3	0.35649	0.468	0.274	6.207e-304	1.19726e-299
RSL1D1	0.355754	0.685	0.483	0	0
DDIT4	0.355517	0.771	0.597	0	0
TAGAP	0.354485	0.706	0.582	3.26667e-231	6.30107e-227
EML4	0.354155	0.759	0.595	6.9881e-292	1.34794e-291
PRR7	0.354089	0.296	0.133	0	0
RASGRF2	0.351413	0.191	0.027	0	0
DDX21	0.347723	0.614	0.439	2.11779e-263	4.085e-259
HNRNPUL1	0.347152	0.676	0.509	6.62361e-281	1.27763e-276
RPSA	0.345486	1	1	0	0
H1FX	0.345264	0.511	0.445	1.04537e-46	2.01642e-42
CCNL1	0.345067	0.773	0.641	1.37881e-234	2.65958e-230
DNAJB1	0.34424	0.786	0.711	6.08831e-229	1.17437e-224
EIF3E	0.343445	0.857	0.699	0	0
RPL9	0.342674	1	0.998	0	0
RPL29	0.34141	1	1	0	0
TMEM123	0.338168	0.537	0.323	0	0
RPL22L1	0.336917	0.658	0.481	2.94458e-296	5.67979e-293
SGK1	0.336302	0.155	0.023	0	0
ATF3	0.336187	0.175	0.083	8.50118e-199	1.63979e-194
GATA3	0.336171	0.448	0.309	7.83743e-181	1.51176e-176
MT-ND4L	0.335701	0.996	0.99	0	0
ARL4C	0.335202	0.936	0.861	0	0
GALC	0.33505	0.3	0.124	0	0
SIRPG	0.334922	0.251	0.085	0	0
ELOVL5	0.334718	0.528	0.335	2.44545e-281	4.71703e-277
GRASP	0.334479	0.265	0.098	0	0
TMEM238	0.333117	0.365	0.188	0	0
ID1	0.333015	0.154	0.05	0	0
MT-ND3	0.332443	0.995	0.992	0	0
DBN1	0.329106	0.198	0.05	0	0
PPP1R14B	0.328239	0.339	0.172	5.72136e-292	1.10359e-291
STN1	0.327572	0.308	0.135	0	0
WDFY2	0.3272	0.277	0.115	0	0
AC103591.3	0.326051	0.156	0.054	2.76597e-208	5.33528e-204
RPS9	0.325047	1	0.999	0	0
RPL28	0.324501	1	1	0	0
IFNGR1	0.324248	0.545	0.346	0	0
H3F3B	0.322877	0.997	0.992	0	0
PPP1R18	-0.322694	0.479	0.525	0	0
CALM3	-0.323017	0.458	0.526	0	0
TSEN54	-0.323621	0.434	0.506	0	0
HLA-DMA	-0.323928	0.072	0.177	0	0
IQGAP1	-0.324694	0.596	0.646	0	0
VPS26A	-0.324947	0.204	0.306	0	0
COX8A	-0.325589	0.662	0.717	0	0
RNF19A	-0.326868	0.446	0.506	3.39457e-240	6.54778e-236
RAC2	-0.328273	0.888	0.907	0	0
TPM3	-0.329509	0.919	0.931	0	0
ARHGAP25	-0.329742	0.269	0.361	0	0
ATP5F1E	-0.330027	0.991	0.991	0	0
NDUFA12	-0.331755	0.413	0.5	0	0
LAT	-0.333079	0.564	0.612	0	0
ACTR2	-0.333603	0.545	0.614	0	0
PTPRA	-0.334219	0.282	0.371	0	0
RAP1A	-0.33422	0.409	0.485	0	0
MAPRE2	-0.334896	0.495	0.566	2.94467e-280	5.67998e-276
TRAPPC1	-0.335721	0.489	0.578	0	0
HCLS1	-0.336301	0.759	0.8	0	0
APBB1IP	-0.336599	0.468	0.545	0	0
FAM160B1	-0.338526	0.101	0.209	0	0
SSH2	-0.340497	0.401	0.473	6.88941e-290	1.3289e-285
HIVEP3	-0.340825	0.123	0.231	0	0
ARHGDIB	-0.340826	0.995	0.996	0	0
ATP6V0E1	-0.343185	0.518	0.61	0	0
SRP14	-0.343279	0.937	0.953	0	0
NCOA1	-0.344996	0.18	0.283	0	0
CD5	-0.345168	0.354	0.423	9.83619e-292	1.8973e-292
PSMB9	-0.345404	0.68	0.735	0	0
SELPLG	-0.345643	0.536	0.615	0	0
NAA50	-0.346313	0.182	0.294	0	0
ESYT2	-0.346566	0.312	0.381	0	0
SERPINB1	-0.346653	0.311	0.404	0	0
TMEM173	-0.34724	0.155	0.269	0	0
RASA3	-0.347813	0.509	0.572	0	0
ARRB2	-0.347819	0.519	0.589	0	0
SSBP3	-0.348307	0.188	0.291	0	0
PTPN7	-0.349021	0.296	0.397	6.03638e-292	1.16436e-291
CDK2AP2	-0.349283	0.28	0.374	0	0
CD300A	-0.349373	0.156	0.263	0	0
PSAP	-0.349812	0.614	0.679	0	0
CD37	-0.350193	0.912	0.931	0	0
HERC1	-0.351862	0.337	0.426	0	0
GNG5	-0.352333	0.49	0.576	0	0
CBX4	-0.353248	0.268	0.358	0	0
CD160	-0.353308	0.1	0.186	3.06795e-201	5.91777e-197
PPP1R12A	-0.35394	0.414	0.509	0	0
ATP1B3	-0.354216	0.249	0.349	1.7259e-303	3.32913e-298
CNOT6L	-0.355549	0.443	0.503	4.35289e-263	8.39628e-259
SYTL3	-0.355551	0.631	0.675	1.738e-262	3.35243e-258
CALM2	-0.355749	0.768	0.825	0	0
CCSER2	-0.356036	0.454	0.513	0	0
LRRC8C	-0.356231	0.205	0.301	0	0
UCP2	-0.356386	0.613	0.665	0	0
PRKACB	-0.356903	0.263	0.374	0	0
FAM102B	-0.357259	0.096	0.215	0	0
CAP1	-0.359217	0.652	0.706	0	0
CAPZB	-0.359353	0.701	0.751	0	0
SCP2	-0.360044	0.363	0.462	0	0
SCAMP2	-0.360293	0.272	0.386	0	0
LEF1	-0.360303	0.019	0.113	0	0
RHOA	-0.363259	0.907	0.923	0	0
TBC1D10C	-0.364986	0.548	0.627	0	0
MCTP2	-0.365369	0.18	0.294	0	0
NLRC5	-0.365501	0.238	0.354	0	0
LIME1	-0.365728	0.601	0.642	0	0
TRG-AS1	-0.367438	0.302	0.397	0	0
PRR5L	-0.367986	0.044	0.176	0	0
ZBP1	-0.36891	0.121	0.243	0	0
MCOLN2	-0.370691	0.041	0.169	0	0
IFI27L2	-0.371074	0.228	0.356	0	0
SERTAD3	-0.371982	0.133	0.251	0	0
CFAP20	-0.37282	0.123	0.231	0	0
SH3KBP1	-0.372865	0.516	0.592	0	0
AHNAK	-0.373201	0.828	0.855	0	0
IGF2R	-0.373675	0.247	0.35	0	0
EMP3	-0.374344	0.852	0.859	0	0
GAPDH	-0.37441	0.991	0.992	0	0
PRKCQ	-0.376172	0.255	0.371	0	0
WNK1	-0.376349	0.287	0.391	0	0
TFDP2	-0.377439	0.235	0.352	0	0
C1orf162	-0.378586	0.073	0.182	0	0
PTPRE	-0.380801	0.258	0.354	0	0
GNAI2	-0.381016	0.653	0.699	0	0
GRK5	-0.381723	0.073	0.2	0	0
KRAS	-0.383284	0.202	0.326	0	0
CA5B	-0.385512	0.283	0.392	0	0
MAPK1	-0.385727	0.258	0.365	0	0
JPT1	-0.386224	0.163	0.293	0	0
H3F3A	-0.388833	0.963	0.978	0	0
KIF13B	-0.389293	0.175	0.282	0	0
FOXP1	-0.389775	0.401	0.488	0	0
PTRHD1	-0.390997	0.153	0.285	0	0
CYFIP2	-0.391839	0.489	0.587	0	0
RAC1	-0.392061	0.371	0.47	0	0
KLF3	-0.392142	0.552	0.589	4.00136e-279	7.71822e-275
HLA-A	-0.395963	1	1	0	0
ABI3	-0.39757	0.207	0.328	0	0
PXN	-0.3987	0.373	0.482	0	0
CAPNS1	-0.398922	0.414	0.502	0	0
ITGB2-AS1	-0.400405	0.147	0.275	0	0
RGS1	-0.400848	0.181	0.277	6.50551e-156	1.25485e-151
S1PR5	-0.401	0.419	0.505	0	0
PPDPF	-0.401463	0.961	0.974	0	0
MXRA7	-0.401756	0.19	0.305	0	0
LITAF	-0.404783	0.892	0.935	0	0
DSTN	-0.404908	0.458	0.525	0	0
LRRFIP1	-0.409252	0.657	0.715	0	0
DOCK8	-0.410316	0.316	0.435	0	0
UBE2F	-0.411909	0.142	0.285	0	0
DDX6	-0.413146	0.594	0.67	0	0
RNF213	-0.416737	0.661	0.734	0	0
APBA2	-0.417314	0.008	0.147	0	0
OASL	-0.417336	0.078	0.202	0	0
NAP1L4	-0.420074	0.363	0.478	0	0
CTSD	-0.421979	0.362	0.461	0	0
SAMD3	-0.422221	0.474	0.579	0	0
YWHAB	-0.42414	0.796	0.863	0	0
GPR174	-0.425239	0.083	0.232	0	0
ITM2A	-0.425737	0.351	0.459	2.50273e-291	4.82752e-291
CD2	-0.432523	0.608	0.679	0	0
WDR1	-0.434631	0.485	0.59	0	0
ACTB	-0.434886	1	1	0	0
PTPN12	-0.436189	0.07	0.222	0	0
CLIC3	-0.436738	0.166	0.276	0	0
ARPC3	-0.436911	0.878	0.914	0	0
ATP8A1	-0.437287	0.278	0.412	0	0
NFATC2	-0.439915	0.36	0.479	0	0
LY6E	-0.441892	0.762	0.794	0	0
ITGB7	-0.452228	0.392	0.497	0	0
CRTAM	-0.453452	0.081	0.211	0	0
FCRL3	-0.454925	0.033	0.189	0	0
ZBTB7A	-0.455721	0.316	0.44	0	0
OSBPL5	-0.459977	0.035	0.198	0	0
MALAT1	-0.461329	1	1	0	0
CLEC2D	-0.462691	0.379	0.512	0	0
CXCR3	-0.464068	0.126	0.255	0	0
B2M	-0.467053	1	1	0	0
APOBEC3G	-0.4676	0.48	0.575	0	0
IFNG	-0.469086	0.025	0.147	0	0
IL10RA	-0.469236	0.492	0.603	0	0
MSN	-0.469976	0.728	0.804	0	0
HMGB2	-0.470076	0.364	0.503	0	0
RAB37	-0.472173	0.138	0.298	0	0
RAP1GAP2	-0.472559	0.149	0.297	0	0
HLA-C	-0.474674	1	1	0	0
TNFRSF1B	-0.475913	0.318	0.442	0	0
F2R	-0.478361	0.113	0.281	0	0
AKAP13	-0.479003	0.636	0.73	0	0
SUN2	-0.479445	0.632	0.715	0	0
MTSS1	-0.479791	0.044	0.208	0	0
SSBP4	-0.479897	0.412	0.52	0	0
CD3D	-0.480724	0.925	0.947	0	0
ABHD17A	-0.481756	0.612	0.663	0	0
MYL6	-0.484875	0.967	0.979	0	0
SRRT	-0.484945	0.305	0.412	0	0
DBI	-0.486743	0.572	0.69	0	0
SUB1	-0.488208	0.814	0.881	0	0
RFTN1	-0.496499	0.191	0.353	0	0
CD52	-0.497814	0.991	0.979	0	0
GABARAPL1	-0.49892	0.356	0.475	0	0
SAMHD1	-0.499447	0.413	0.561	0	0
PYHIN1	-0.503358	0.354	0.493	0	0
OPTN	-0.505146	0.378	0.539	0	0
KIR3DL2	-0.507845	0.007	0.126	0	0
SRPK2	-0.510428	0.354	0.514	0	0
PPP1R16B	-0.512685	0.326	0.456	0	0
CD63	-0.512954	0.476	0.578	0	0
LILRB1	-0.514909	0.002	0.183	0	0
PRKCH	-0.517641	0.632	0.727	0	0
AC243829.2	-0.520754	0.004	0.132	0	0
ZBTB38	-0.524748	0.263	0.439	0	0
TUBA4A	-0.525607	0.607	0.718	0	0
MED15	-0.526102	0.248	0.42	0	0
STK4	-0.527669	0.626	0.745	0	0
RAP1B	-0.531497	0.764	0.845	0	0
PPP3CC	-0.533255	0.317	0.481	0	0
PATL2	-0.534889	0.146	0.311	0	0
DOK2	-0.538896	0.344	0.506	0	0
MIR4435-2HG	-0.540227	0.103	0.283	0	0
CTSW	-0.540349	0.943	0.959	0	0
CALR	-0.543641	0.754	0.81	0	0
PPP1CA	-0.548754	0.65	0.755	0	0
CEBPB	-0.554768	0.203	0.361	0	0
BLOC1S1	-0.557481	0.213	0.398	0	0
HLA-DQB1	-0.558468	0.071	0.231	0	0
TGFBR3	-0.56188	0.341	0.498	0	0
PIK3R1	-0.561887	0.634	0.699	0	0
PTPRC	-0.562024	0.965	0.985	0	0
JAZF1	-0.564171	0.084	0.29	0	0
KIR2DL3	-0.565984	0.001	0.149	0	0
TOX	-0.566083	0.114	0.305	0	0
IQGAP2	-0.574347	0.43	0.564	0	0
SLC9A3R1	-0.57656	0.499	0.632	0	0
APMAP	-0.576743	0.529	0.688	0	0
KLRC3	-0.578852	0.003	0.182	0	0
CFL1	-0.580754	0.994	0.998	0	0
HLA-DQA1	-0.582188	0.009	0.188	0	0
HIST1H1E	-0.593471	0.459	0.597	0	0
RAB5IF	-0.595687	0.318	0.465	0	0
ITK	-0.604765	0.254	0.448	0	0
TMSB4X	-0.609504	1	1	0	0
ITGA4	-0.612765	0.513	0.692	0	0
PLEK	-0.615163	0.35	0.496	0	0
IDH2	-0.617649	0.25	0.467	0	0
CEP78	-0.620967	0.074	0.292	0	0
CYBA	-0.622544	0.834	0.854	0	0
SLA2	-0.626839	0.166	0.367	0	0
SELL	-0.630519	0.106	0.251	0	0
RABGAP1L	-0.6393	0.419	0.585	0	0
S100A10	-0.641324	0.913	0.945	0	0
GZMM	-0.641921	0.858	0.911	0	0
ANXA6	-0.642095	0.579	0.732	0	0
ITGAM	-0.642854	0.025	0.255	0	0
IFITM1	-0.646502	0.988	0.992	0	0
PTP4A2	-0.646704	0.634	0.756	0	0
EFHD2	-0.649648	0.623	0.71	0	0
MYL12B	-0.654477	0.85	0.93	0	0
TBX21	-0.654562	0.224	0.428	0	0
ARL6IP5	-0.656705	0.582	0.751	0	0
SH3BGRL3	-0.660728	0.998	0.998	0	0
PRKCB	-0.668342	0.347	0.554	0	0
FLNA	-0.669475	0.774	0.855	0	0
COTL1	-0.682187	0.171	0.324	0	0
ARHGAP9	-0.686368	0.359	0.569	0	0
CX3CR1	-0.687001	0.007	0.223	0	0
SYNE1	-0.689491	0.457	0.651	0	0
CD3G	-0.694568	0.737	0.853	0	0
TIGIT	-0.695448	0.027	0.261	0	0
MYO1G	-0.697652	0.396	0.614	0	0
FGR	-0.700817	0.065	0.307	0	0
MBP	-0.706331	0.377	0.59	0	0
LSP1	-0.71538	0.896	0.954	0	0
SAMSN1	-0.722495	0.21	0.435	0	0
ARPC2	-0.726678	0.897	0.954	0	0
CRIP1	-0.730404	0.805	0.865	0	0
PFN1	-0.73226	0.999	0.999	0	0
ITGAL	-0.735111	0.339	0.571	0	0
IFITM2	-0.738299	0.916	0.92	0	0
C12orf75	-0.747488	0.471	0.683	0	0
TTC38	-0.766943	0.059	0.323	0	0
LAIR2	-0.768272	0.004	0.223	0	0
YBX3	-0.773308	0.02	0.245	0	0
ENC1	-0.775662	0.008	0.273	0	0
METRNL	-0.784054	0.267	0.435	0	0
KLRK1	-0.795706	0.401	0.612	0	0
CD8A	-0.818508	0.805	0.89	0	0
KLRC4	-0.826584	0.025	0.308	0	0
TPST2	-0.831737	0.284	0.572	0	0
GSTP1	-0.838964	0.463	0.739	0	0
CD74	-0.843497	0.951	0.942	0	0
CYTOR	-0.847479	0.185	0.476	0	0
XCL2	-0.855123	0.012	0.22	0	0
VAV3	-0.857225	0.184	0.399	0	0
SPON2	-0.896343	0.229	0.45	0	0
CST7	-0.899513	0.947	0.975	0	0
CD99	-0.900956	0.904	0.977	0	0
C1orf21	-0.919773	0.101	0.447	0	0
AOAH	-0.922003	0.266	0.568	0	0
FYB1	-0.930736	0.515	0.791	0	0
CCL4L2	-0.940913	0.04	0.152	0	0
HLA-DRA	-0.954342	0.011	0.222	0	0
CEMIP2	-0.958871	0.285	0.547	0	0
PRSS23	-0.96572	0.006	0.326	0	0
TMSB10	-0.968445	0.999	1	0	0
ARID5B	-0.971715	0.079	0.426	0	0
HLA-DRB5	-1.02138	0.021	0.333	0	0
ITGB2	-1.05982	0.847	0.957	0	0
CMC1	-1.08749	0.397	0.545	0	0
CCL5	-1.1984	0.972	0.986	0	0
LINC02446	-1.2027	0.012	0.25	0	0
KLRC2	-1.25496	0.007	0.28	0	0
ZNF683	-1.26475	0.002	0.263	0	0
CCL4	-1.30658	0.416	0.7	0	0
NKG7	-1.3496	0.993	0.978	0	0
ITGB1	-1.4067	0.259	0.628	0	0
FCRL6	-1.41775	0.005	0.538	0	0
HLA-DPA1	-1.42429	0.242	0.723	0	0
KLRD1	-1.43625	0.263	0.692	0	0
ADGRG1	-1.44632	0.021	0.512	0	0
FCGR3A	-1.47384	0.01	0.439	0	0
HLA-DPB1	-1.52738	0.184	0.685	0	0
ZEB2	-1.74785	0.246	0.758	0	0
CD8B	-1.83146	0.359	0.817	0	0
HLA-DRB1	-2.02657	0.069	0.623	0	0
LGALS1	-2.05579	0.127	0.574	0	0
GNLY	-2.58611	0.294	0.572	0	0
GZMB	-2.7555	0.043	0.682	0	0
FGFBP2	-2.81094	0.012	0.705	0	0
GZMH	-3.48749	0.084	0.857	0	0
gene = gene symbol
avg_log2FC = log2 fold change of the average expression between the two groups. Positive values indicate that the gene is more highly expressed in the first group.
pct.1 = percentage of cells where the gene is detected in the first group
pct.2 = percentage of cells where the gene is detected in the second group
p_val = P value
p_val_adj = adjusted P value, based on Bonferroni correction using all genes in the dataset

## Sheet: 2b
Supplementary Table 2b. Differentially expressed proteins between MAIT and Tmem cells in the blood.
protein	avg_log2FC	pct.1	pct.2	p_val	p_val_adj
CD26	3.22894	1	1	0	0
Va7.2-TCR	1.53223	0.998	0.881	0	0
CD28	1.43669	1	1	0	0
CD127	1.29314	1	1	0	0
CD195	1.12891	1	1	0	0
CD48	1.02542	1	1	0	0
CD224	0.810711	1	0.999	0	0
CD161	0.70559	1	0.999	0	0
CD44	0.505543	1	1	0	0
CD49f	0.499175	1	0.999	0	0
CD7	0.480595	0.998	0.981	0	0
CD47	0.464424	1	1	0	0
CD196	0.446581	0.98	0.773	0	0
CD27	0.445838	0.991	0.931	0	0
KLRG1	0.366223	1	1	0	0
CD328	0.357058	0.773	0.608	0	0
CD99	-0.328582	1	1	0	0
CD85j	-0.350027	1	1	0	0
CD158e1	-0.372701	0.973	0.96	0	0
CD244	-0.375357	1	1	0	0
IgM	-0.390375	1	1	0	0
CD11a	-0.411081	1	1	0	0
CD94	-0.419814	0.998	0.998	0	0
CD16	-0.459695	0.964	0.983	0	0
CX3CR1	-0.490484	1	1	0	0
CD11b	-0.505579	0.994	0.998	0	0
CD158b	-0.52115	0.998	0.996	0	0
CD38	-0.553363	1	1	0	0
CD49d	-0.612603	1	1	0	0
CD8	-0.733652	0.981	0.982	0	0
CD314	-0.750614	1	1	0	0
CD29	-0.866029	1	1	0	0
TIGIT	-0.899264	1	1	0	0
GPR56	-1.53057	0.984	0.996	0	0
CD45RA	-2.14451	1	0.999	0	0
CD62L	-2.18693	0.974	0.984	0	0
CD57	-3.12987	1	1	0	0
protein = protein name
avg_log2FC = log2 fold change of the average expression between the two groups. Positive values indicate that the protein is more highly expressed in the first group.
pct.1 = percentage of cells where the protein is detected in the first group
pct.2 = percentage of cells where the protein is detected in the second group
p_val = P value
p_val_adj = adjusted P value, based on Bonferroni correction using all proteins in the dataset

## Sheet: 2c
Supplementary Table 2c. Differentially expressed genes between MAIT and Tmem cells in the liver.
gene	avg_log2FC	pct.1	pct.2	p_val	p_val_adj
KLRB1	2.99076	0.993	0.273	0	0
IL7R	2.77242	0.992	0.337	0	0
CCL20	2.51545	0.276	0.007	0	0
CEBPD	2.41816	0.61	0.046	0	0
LTB	2.06026	0.767	0.182	0	0
SLC4A10	1.90642	0.715	0.014	0	0
CCR6	1.75099	0.644	0.027	0	0
AQP3	1.70752	0.603	0.089	0	0
RORA	1.67739	0.848	0.444	0	0
ZBTB16	1.65765	0.733	0.094	0	0
NCR3	1.63736	0.801	0.204	0	0
TLE1	1.52009	0.555	0.036	0	0
NFKBIZ	1.50061	0.71	0.382	0	0
IL4I1	1.40773	0.487	0.012	0	0
BACH2	1.31331	0.538	0.194	0	0
TEX14	1.30535	0.439	0.205	0	0
SNX9	1.2797	0.557	0.121	0	0
TMIGD2	1.27402	0.53	0.01	0	0
CD69	1.25348	0.983	0.914	0	0
AC245014.3	1.213	0.489	0.167	0	0
CA2	1.18966	0.346	0.007	0	0
IL23R	1.17937	0.441	0.004	0	0
IL18RAP	1.14551	0.521	0.037	0	0
NFKBIA	1.12826	0.963	0.848	0	0
ERN1	1.12761	0.809	0.381	0	0
TTC39C	1.122	0.614	0.193	0	0
SPOCK2	1.118	0.912	0.564	0	0
NINJ1	1.09955	0.534	0.193	0	0
RUNX2	1.08189	0.508	0.049	0	0
FEZ1	1.06034	0.423	0.058	0	0
EGR1	1.04447	0.263	0.148	8.46982e-149	1.63374e-144
RORA-AS1	1.03729	0.47	0.129	0	0
PHACTR2	1.02901	0.524	0.121	0	0
PRR5	1.02171	0.516	0.133	0	0
MYBL1	1.02163	0.596	0.192	0	0
SATB1	1.00305	0.539	0.156	0	0
DUSP16	0.963352	0.469	0.084	0	0
PFKFB3	0.96151	0.66	0.334	0	0
RBMS1	0.955553	0.671	0.289	0	0
IFNGR1	0.95456	0.814	0.468	0	0
CXCR6	0.948796	0.607	0.207	0	0
GRAMD2B	0.903364	0.385	0.04	0	0
DPP4	0.902925	0.411	0.027	0	0
ATF3	0.898518	0.534	0.321	2.79485e-291	5.39098e-292
PBX4	0.893868	0.618	0.297	0	0
BCL2A1	0.883239	0.407	0.238	7.59034e-221	1.4641e-216
GTF3C1	0.882134	0.599	0.272	0	0
MYC	0.875636	0.325	0.044	0	0
VIM	0.87519	0.962	0.893	1.17908e-293	2.27432e-291
SPRY1	0.872386	0.399	0.083	0	0
JAML	0.870936	0.521	0.123	0	0
SLC7A5	0.858507	0.705	0.501	0	0
MGAT4A	0.849128	0.691	0.32	0	0
ODF2L	0.846595	0.615	0.247	0	0
COLQ	0.840349	0.32	0.007	0	0
LST1	0.830509	0.351	0.031	0	0
TXK	0.825734	0.354	0.053	0	0
CROCC	0.823646	0.433	0.235	1.15209e-259	2.22226e-255
PRNP	0.823274	0.657	0.333	0	0
SLAMF1	0.818628	0.442	0.1	0	0
LINC01871	0.816344	0.716	0.385	0	0
GPR65	0.815581	0.728	0.428	0	0
BLK	0.803202	0.274	0.007	0	0
KDM6B	0.800788	0.631	0.376	0	0
RORC	0.799574	0.31	0.003	0	0
SERPINB9	0.789785	0.589	0.388	4.39398e-263	8.47554e-259
PPP1R15A	0.789379	0.908	0.829	0	0
CD28	0.788143	0.452	0.09	0	0
NFKB1	0.787228	0.625	0.453	1.01069e-278	1.94952e-274
AC007952.4	0.784396	0.371	0.187	7.223e-304	1.39329e-298
APOL3	0.775872	0.441	0.124	0	0
TNFAIP3	0.774604	0.934	0.849	0	0
CD40LG	0.756273	0.366	0.072	0	0
CAMK4	0.744441	0.662	0.31	0	0
CD83	0.73914	0.498	0.302	3.57792e-213	6.90144e-209
AFF3	0.734308	0.254	0.004	0	0
FOSB	0.731257	0.847	0.741	7.39782e-269	1.42697e-264
HPGD	0.727058	0.345	0.043	0	0
PIM2	0.720547	0.675	0.402	0	0
PHLDA1	0.720266	0.412	0.191	1.56572e-260	3.02013e-256
CTSA	0.719655	0.411	0.128	0	0
SESN1	0.716382	0.389	0.106	0	0
STAT4	0.707002	0.778	0.63	1.19285e-292	2.30088e-292
CD160	0.706828	0.499	0.229	0	0
ICAM1	0.706599	0.292	0.15	4.52176e-156	8.72202e-152
MPZL3	0.696565	0.48	0.183	0	0
NFKB2	0.695983	0.489	0.203	0	0
LTK	0.695766	0.303	0.004	0	0
IL18R1	0.695193	0.388	0.088	0	0
SIPA1L1	0.681476	0.49	0.228	6.61336e-295	1.27565e-291
FLT3LG	0.680277	0.508	0.187	0	0
DUSP2	0.677687	0.726	0.654	9.86775e-27	1.90339e-22
CELF2	0.671247	0.844	0.628	0	0
ME1	0.667045	0.284	0.005	0	0
EEF1G	0.664898	0.763	0.671	0	0
GYG1	0.662621	0.588	0.275	0	0
REL	0.661803	0.767	0.627	7.46006e-286	1.43897e-281
ZC3H12A	0.659371	0.647	0.403	0	0
LINC01644	0.65919	0.221	0.003	0	0
CCL3L1	0.658749	0.212	0.131	1.29821e-58	2.50412e-54
FURIN	0.65276	0.288	0.021	0	0
FOS	0.648149	0.954	0.912	8.89989e-265	1.7167e-260
TNFRSF25	0.644072	0.291	0.02	0	0
INTS6	0.64153	0.548	0.315	3.06451e-288	5.91113e-284
FAM107B	0.628197	0.649	0.455	2.74965e-195	5.3038e-191
GPR171	0.626432	0.481	0.204	0	0
PIM1	0.625922	0.461	0.225	6.32887e-218	1.22078e-213
HIVEP2	0.619691	0.481	0.223	0	0
PDE4D	0.61853	0.449	0.23	4.05861e-225	7.82865e-221
PER1	0.616367	0.694	0.466	3.5e-306	6.671e-304
CERK	0.602406	0.409	0.131	0	0
ALOX5AP	0.600752	0.837	0.47	0	0
H1FX	0.59758	0.546	0.406	5.00021e-107	9.64491e-103
P2RY14	0.596556	0.239	0.005	0	0
CD55	0.596074	0.642	0.337	0	0
GPR183	0.588961	0.324	0.128	1.49395e-206	2.88168e-202
HSP90B1	0.587324	0.86	0.716	3.17267e-268	6.11976e-264
AC018816.1	0.577552	0.257	0.085	2.17042e-211	4.18651e-207
ADAM12	0.577176	0.218	0.003	0	0
IER3	0.577027	0.313	0.161	4.48279e-150	8.64685e-146
SEC14L1	0.574889	0.466	0.194	0	0
TNF	0.571566	0.529	0.388	4.80968e-119	9.27738e-115
SYTL2	0.569525	0.538	0.264	1.81627e-283	3.5034e-279
LGALS3	0.569087	0.305	0.116	1.57577e-183	3.0395e-179
G3BP2	0.564888	0.721	0.487	1.49265e-267	2.87918e-263
RPLP0	0.555264	1	0.998	0	0
TOB1	0.554581	0.491	0.316	7.58077e-99	1.46226e-94
KIF5C	0.552335	0.253	0.017	0	0
DUSP1	0.54999	0.886	0.76	6.38978e-292	1.23253e-291
PLCB1	0.547991	0.352	0.093	0	0
HIPK2	0.547421	0.321	0.104	1.76886e-284	3.41195e-280
MT2A	0.546266	0.714	0.659	3.59253e-28	6.92963e-24
ARL4C	0.546109	0.786	0.672	5.13276e-162	9.90058e-158
RELB	0.540159	0.514	0.283	1.0227e-281	1.97269e-277
LUZP1	0.539275	0.433	0.187	3.08069e-275	5.94234e-271
PERP	0.537574	0.365	0.123	2.27e-305	4.38381e-301
AC022217.3	0.535737	0.379	0.178	6.91365e-207	1.33357e-202
Z93241.1	0.535094	0.36	0.193	3.14097e-155	6.05862e-151
LPXN	0.531969	0.64	0.384	1.07776e-231	2.07889e-227
AL121935.1	0.529112	0.213	0.008	0	0
PARP8	0.525798	0.916	0.759	0	0
S100A4	0.524552	0.985	0.882	0	0
TMEM107	0.524301	0.337	0.166	1.88341e-169	3.63291e-165
CDC14A	0.518201	0.445	0.197	1.69866e-243	3.27654e-239
PRDM1	0.517287	0.747	0.536	4.73301e-178	9.12951e-174
TPT1	0.516535	1	1	0	0
TRAF1	0.515388	0.336	0.173	2.24432e-163	4.32907e-159
RCAN3	0.512078	0.356	0.112	0	0
PRF1	0.50643	0.812	0.642	4.64898e-284	8.96742e-280
MIR155HG	0.499738	0.182	0.123	3.46583e-43	6.68524e-39
TNFRSF18	0.497805	0.192	0.017	0	0
AC020916.1	0.496941	0.459	0.28	6.19461e-172	1.19488e-167
ABCB1	0.494949	0.367	0.132	3.55341e-277	6.85417e-273
AMPD2	0.492917	0.257	0.057	0	0
MKNK1	0.492574	0.3	0.087	9.46245e-287	1.82521e-282
TNFRSF4	0.486331	0.163	0.02	9.1705e-295	1.7689e-291
ELOVL5	0.486061	0.647	0.424	2.04638e-182	3.94726e-178
JUN	0.485764	0.948	0.914	2.02244e-81	3.90109e-77
BIRC3	0.485521	0.432	0.253	1.18888e-138	2.29322e-134
LINC00910	0.484709	0.309	0.14	6.64753e-151	1.28224e-146
VSIR	0.483657	0.621	0.395	2.8584e-202	5.51357e-198
MAP3K4	0.480308	0.245	0.086	4.19041e-186	8.08288e-182
IRS2	0.479885	0.244	0.035	0	0
NEK7	0.478506	0.391	0.182	4.54329e-188	8.76356e-184
WDR86	0.477444	0.22	0.021	0	0
CAST	0.476078	0.566	0.371	7.04254e-125	1.35844e-120
SYNJ2	0.474004	0.25	0.04	0	0
CTSH	0.470499	0.234	0.036	0	0
ARHGEF7	0.469835	0.4	0.193	6.18549e-189	1.19312e-184
PBXIP1	0.469018	0.626	0.368	3.34512e-229	6.4524e-225
CCDC107	0.466348	0.612	0.375	7.71237e-229	1.48764e-224
CD96	0.465477	0.861	0.661	7.68998e-240	1.48332e-235
GPRIN3	0.464477	0.495	0.28	3.37016e-141	6.50071e-137
WDR74	0.45721	0.514	0.353	8.48233e-107	1.63616e-102
SPIDR	0.454691	0.36	0.15	5.98514e-201	1.15447e-196
TC2N	0.452975	0.678	0.444	1.10371e-192	2.12896e-188
PABPC1	0.45226	0.994	0.976	0	0
SOCS3	0.444201	0.309	0.117	1.52068e-212	2.93325e-208
LFNG	0.439589	0.273	0.096	2.80129e-194	5.4034e-190
BCL2	0.439075	0.486	0.263	5.82443e-171	1.12348e-166
STK24	0.438109	0.455	0.259	4.49865e-136	8.67745e-132
HES4	0.436019	0.166	0.058	2.18685e-124	4.21821e-120
IRAK2	0.435911	0.21	0.023	0	0
RPS6KA3	0.435703	0.489	0.254	3.93658e-188	7.59327e-184
MAEA	0.433895	0.328	0.157	1.83032e-160	3.53051e-156
BTBD11	0.431809	0.214	0.029	0	0
DUSP5	0.430109	0.527	0.396	3.30322e-65	6.37159e-61
TBC1D31	0.42979	0.212	0.037	6.83399e-292	1.31821e-287
TNFAIP8	0.429605	0.538	0.298	5.89807e-188	1.13768e-183
NR1D1	0.429184	0.197	0.037	1.37083e-265	2.64418e-261
PDE4B	0.427746	0.651	0.475	8.57129e-130	1.65332e-125
RPLP1	0.427461	1	1	0	0
PIM3	0.424271	0.491	0.369	1.05105e-63	2.02738e-59
FKBP11	0.42287	0.651	0.412	1.80659e-209	3.48473e-205
PTCH2	0.421478	0.189	0.068	7.02482e-136	1.35502e-131
KLRG1	0.421328	0.724	0.513	1.98103e-263	3.8212e-259
IFFO2	0.419698	0.371	0.201	6.38217e-132	1.23106e-127
AC012447.1	0.419589	0.202	0.079	1.95629e-132	3.77349e-128
FP236383.3	0.41839	0.667	0.608	3.02553e-55	5.83594e-51
IL12RB2	0.417924	0.191	0.03	3.81511e-291	7.35896e-289
SQSTM1	0.416168	0.754	0.609	6.51722e-108	1.25711e-103
CRY1	0.412938	0.411	0.2	1.1489e-187	2.21612e-183
FNBP1	0.412553	0.745	0.635	8.43108e-101	1.62627e-96
PAK2	0.412164	0.64	0.418	2.54323e-151	4.90564e-147
MCAM	0.410601	0.139	0.005	0	0
PHLDB2	0.41052	0.218	0.074	1.88397e-155	3.63399e-151
KLRC1	0.409862	0.128	0.027	3.48373e-162	6.71977e-158
PTTG1IP	0.407098	0.293	0.111	1.35933e-195	2.62201e-191
NCAM1	0.407076	0.206	0.04	4.19274e-280	8.08737e-276
FP671120.4	0.406056	0.659	0.584	6.02494e-65	1.16215e-60
BHLHE40	0.404854	0.665	0.514	4.7131e-74	9.0911e-70
NOSIP	0.400572	0.442	0.281	1.93451e-110	3.73148e-106
ATF7IP2	0.400468	0.287	0.103	4.53836e-201	8.75405e-197
GFPT2	0.3988	0.151	0.034	2.48279e-184	4.78906e-180
RPL17	0.398515	0.942	0.904	6.59596e-232	1.27229e-227
SUPT3H	0.39799	0.341	0.156	6.22347e-159	1.20045e-154
BTG2	0.396373	0.753	0.665	1.27633e-57	2.46191e-53
NFKBID	0.395175	0.199	0.052	1.53139e-217	2.9539e-213
FYCO1	0.394317	0.278	0.097	9.01038e-185	1.73801e-180
TSPAN15	0.393516	0.17	0.003	0	0
C1orf141	0.393011	0.168	0.004	0	0
DKK3	0.391571	0.187	0.05	2.74353e-197	5.29199e-193
CHD7	0.391477	0.265	0.083	3.31462e-220	6.39358e-216
SERP1	0.389433	0.798	0.627	4.90996e-168	9.47081e-164
BORCS5	0.38783	0.422	0.241	7.04239e-125	1.35841e-120
TMEM71	0.386402	0.337	0.142	3.29872e-189	6.36289e-185
PNP	0.385262	0.433	0.263	3.45931e-101	6.67267e-97
FRMD4B	0.384185	0.189	0.039	2.89443e-246	5.58306e-242
RGS2	0.383349	0.592	0.42	1.45261e-128	2.80194e-124
GRAMD1B	0.382069	0.271	0.106	7.87892e-168	1.51976e-163
MVB12B	0.381516	0.32	0.166	5.55235e-96	1.07099e-91
NRIP1	0.375392	0.242	0.067	4.02498e-227	7.76378e-223
BTG1	0.375284	0.94	0.878	9.32131e-152	1.79799e-147
GCHFR	0.374836	0.342	0.173	1.14982e-137	2.21789e-133
DENND4A	0.374563	0.487	0.35	1.71266e-57	3.30355e-53
SORL1	0.374561	0.398	0.209	1.75047e-136	3.37649e-132
IL23A	0.37439	0.167	0.028	4.27463e-254	8.24533e-250
NCOA7	0.373348	0.364	0.183	1.38558e-137	2.67265e-133
OXNAD1	0.372749	0.591	0.378	5.95982e-162	1.14959e-157
LAX1	0.371281	0.386	0.212	1.68918e-116	3.25826e-112
SCART1	0.370975	0.15	0.002	0	0
RARA	0.370957	0.446	0.275	1.93551e-125	3.7334e-121
NCS1	0.37091	0.185	0.045	1.21939e-204	2.35208e-200
GPR35	0.367712	0.192	0.038	2.91311e-253	5.6191e-249
CCNG2	0.367104	0.169	0.035	2.04085e-202	3.9366e-198
ABCG1	0.365156	0.313	0.144	4.87798e-135	9.40913e-131
EML4	0.364806	0.821	0.669	9.99141e-141	1.92724e-136
DHRS3	0.364551	0.248	0.073	2.69627e-230	5.20084e-226
GNA15	0.363933	0.141	0.017	5.19175e-231	1.00144e-226
RPS2	0.362639	0.952	0.939	6.90416e-109	1.33174e-104
DYNLT3	0.361791	0.367	0.172	1.69273e-175	3.26511e-171
GALC	0.360683	0.274	0.095	7.85785e-195	1.5157e-190
TANK	0.360208	0.498	0.34	2.60806e-70	5.0307e-66
P2RX5	0.35982	0.256	0.098	5.14037e-142	9.91527e-138
IRF8	0.35779	0.165	0.037	4.98102e-201	9.60789e-197
TIPARP	0.357372	0.545	0.382	2.31722e-93	4.46969e-89
IKZF2	0.356147	0.385	0.183	2.04853e-201	3.9514e-197
TNIP1	0.354621	0.498	0.299	1.69117e-122	3.26209e-118
EIF5A	0.354257	0.581	0.404	5.27989e-121	1.01844e-116
PLXND1	0.351934	0.266	0.093	8.69378e-210	1.67694e-205
AC103591.3	0.351514	0.197	0.089	4.31681e-89	8.32669e-85
MARCH3	0.350422	0.278	0.126	1.20323e-136	2.32091e-132
ZFP36L1	0.350412	0.848	0.7	8.73495e-125	1.68488e-120
RASGRF2	0.347337	0.182	0.025	9.52694e-291	1.83765e-286
ADGRE5	0.346878	0.888	0.79	1.6293e-115	3.14277e-111
TYROBP	0.346533	0.225	0.133	2.39831e-92	4.6261e-88
EEF1B2	0.345644	0.996	0.985	0	0
OSTC	0.34532	0.5	0.293	1.72513e-149	3.3276e-145
GBP5	0.344852	0.499	0.343	1.83079e-96	3.53141e-92
LINC01814	0.344396	0.184	0.026	7.48257e-282	1.44331e-277
NFAT5	0.344383	0.412	0.251	6.43396e-82	1.24105e-77
TPD52	0.344148	0.273	0.1	4.25594e-174	8.20929e-170
CCR1	0.34407	0.126	0.014	4.34421e-239	8.37955e-235
ELK3	0.343577	0.253	0.089	5.66492e-155	1.09271e-150
PRR7	0.342479	0.314	0.15	1.21194e-150	2.33771e-146
AC022182.1	0.34231	0.15	0.017	2.52031e-266	4.86143e-262
NEDD9	0.341937	0.512	0.363	1.02917e-69	1.98517e-65
LAPTM5	0.34037	0.983	0.93	1.70465e-286	3.28809e-282
PDCD4	0.340199	0.86	0.697	1.64801e-139	3.17885e-135
CD6	0.340173	0.573	0.349	2.16966e-166	4.18506e-162
AC239799.2	0.340164	0.13	0.034	8.52295e-129	1.64399e-124
CD7	0.339831	0.947	0.774	0	0
DDX21	0.338889	0.677	0.506	8.77091e-103	1.69182e-98
PTPRM	0.338656	0.187	0.073	1.05415e-92	2.03334e-88
TTC39C-AS1	0.33865	0.144	0.008	0	0
TCAF2	0.338215	0.404	0.25	3.95393e-71	7.62673e-67
AC136475.3	0.338035	0.205	0.051	9.12134e-228	1.75942e-223
ICAM2	0.336012	0.404	0.25	2.46139e-130	4.74778e-126
ARL4A	0.335862	0.436	0.249	6.87545e-148	1.32621e-143
HELZ	0.335228	0.46	0.271	1.42655e-112	2.75167e-108
AC007384.1	0.335175	0.459	0.302	8.55012e-98	1.64923e-93
GNG2	0.334444	0.805	0.77	1.8617e-61	3.59103e-57
FAM241A	0.333291	0.205	0.059	2.90019e-176	5.59417e-172
FTH1	0.331885	0.995	0.996	1.29818e-19	2.50405e-15
CXXC5	0.329483	0.178	0.034	1.38869e-237	2.67864e-233
RPS13	0.328821	1	0.999	0	0
LCP1	0.328393	0.932	0.828	6.72186e-144	1.29658e-139
ARL14EP	0.328236	0.263	0.11	2.01853e-137	3.89355e-133
SIRPG	0.327906	0.286	0.126	2.17114e-162	4.18791e-158
PPP1R15B	0.32511	0.386	0.233	5.35865e-84	1.03363e-79
TCF7	0.323845	0.385	0.203	5.65935e-125	1.09163e-120
SKIL	0.323251	0.484	0.333	1.89524e-92	3.65574e-88
IL2RG	0.323146	0.7	0.588	1.39125e-59	2.68358e-55
ADAM10	0.322921	0.45	0.262	2.89513e-130	5.58442e-126
S100A6	0.322033	0.957	0.847	1.46129e-233	2.81869e-229
RABGAP1L	-0.322005	0.449	0.5	1.89657e-175	3.65829e-171
CFL1	-0.32205	0.99	0.993	2.04121e-206	3.9373e-202
CHPT1	-0.322132	0.078	0.147	2.90442e-160	5.60234e-156
C9orf78	-0.322896	0.598	0.626	1.47999e-155	2.85476e-151
GIMAP4	-0.322955	0.293	0.374	5.26888e-91	1.01631e-86
HAUS3	-0.324898	0.188	0.266	3.29618e-184	6.358e-180
SRPK2	-0.325498	0.267	0.344	2.716e-161	5.23889e-157
SAP30	-0.325873	0.048	0.146	5.06042e-247	9.76104e-243
ARL6IP1	-0.326186	0.473	0.5	2.00182e-170	3.86131e-166
TPST2	-0.326736	0.223	0.295	2.77903e-192	5.36048e-188
TUBA1C	-0.327262	0.29	0.344	2.81301e-118	5.42601e-114
RANBP2	-0.327414	0.482	0.489	9.6237e-162	1.85632e-157
NEU1	-0.327587	0.371	0.419	1.39632e-82	2.69337e-78
HSPB1	-0.327893	0.343	0.376	3.64945e-83	7.03942e-79
ELF1	-0.327983	0.761	0.768	1.23778e-188	2.38756e-184
MIR4435-2HG	-0.328613	0.196	0.272	2.14802e-154	4.14332e-150
ABHD17A	-0.329014	0.515	0.498	2.35225e-205	4.53725e-201
ITGAM	-0.329135	0.006	0.105	1.53142e-302	2.95396e-298
TRMT112	-0.332161	0.67	0.708	2.01159e-144	3.88015e-140
SELPLG	-0.332418	0.419	0.452	1.28139e-122	2.47168e-118
RBM39	-0.332571	0.921	0.919	4.03315e-202	7.77954e-198
RUNX3	-0.333537	0.768	0.774	1.89679e-201	3.65871e-197
EMP3	-0.333959	0.557	0.568	1.37377e-87	2.64986e-83
NR4A2	-0.334278	0.708	0.742	8.09077e-195	1.56063e-190
TMEM173	-0.33523	0.161	0.248	1.32347e-137	2.55283e-133
ARHGAP25	-0.335783	0.185	0.278	9.71193e-142	1.87333e-137
MLLT3	-0.336379	0.124	0.217	7.52338e-167	1.45118e-162
RHOB	-0.337654	0.218	0.277	8.05831e-104	1.55437e-99
PRKCH	-0.338023	0.628	0.662	1.05245e-202	2.03007e-198
FOXN2	-0.33911	0.133	0.228	6.23312e-179	1.20231e-174
NLRC5	-0.339342	0.188	0.278	2.69772e-132	5.20364e-128
GAPDH	-0.340407	0.988	0.99	7.91903e-203	1.5275e-198
CD2	-0.340602	0.692	0.689	4.0471e-127	7.80645e-123
CKS2	-0.340919	0.19	0.273	1.00249e-165	1.9337e-161
ARRB2	-0.345514	0.403	0.463	5.79881e-155	1.11853e-150
PARD6G	-0.345569	0.011	0.119	0	0
CD37	-0.346025	0.842	0.867	5.57039e-171	1.07447e-166
TBCC	-0.346494	0.298	0.383	1.55553e-140	3.00046e-136
CALR	-0.346643	0.846	0.85	1.28873e-169	2.48584e-165
PARK7	-0.347525	0.646	0.666	1.3877e-144	2.67674e-140
BTN3A2	-0.34758	0.36	0.438	7.03367e-132	1.35672e-127
DDIT3	-0.348897	0.336	0.383	1.36044e-162	2.62415e-158
SUN2	-0.3491	0.407	0.469	1.40717e-198	2.71428e-194
LYST	-0.349844	0.443	0.481	1.22092e-133	2.35503e-129
PLEKHA2	-0.350953	0.302	0.362	4.85967e-212	9.37381e-208
GLCCI1	-0.352343	0.383	0.393	1.44986e-161	2.79663e-157
PPP3CC	-0.356137	0.255	0.334	7.15047e-247	1.37925e-242
CLIC3	-0.356392	0.16	0.232	7.9422e-89	1.53197e-84
OSBPL8	-0.357012	0.375	0.418	1.96033e-201	3.78127e-197
INPP5D	-0.357039	0.258	0.357	1.34288e-201	2.59028e-197
CALM2	-0.358311	0.788	0.79	8.49733e-210	1.63905e-205
APMAP	-0.358878	0.577	0.621	3.17854e-162	6.13108e-158
SERTAD3	-0.359984	0.124	0.226	6.96555e-189	1.34358e-184
PRKCB	-0.360001	0.259	0.339	1.79357e-180	3.45962e-176
SOD1	-0.360677	0.643	0.683	2.27542e-165	4.38905e-161
DOCK8	-0.360807	0.294	0.382	8.97725e-199	1.73162e-194
CEP78	-0.361799	0.055	0.158	3.66507e-241	7.06955e-237
DCXR	-0.362307	0.337	0.388	2.60072e-173	5.01654e-169
ISG20	-0.362643	0.853	0.881	4.21903e-138	8.13808e-134
SNHG15	-0.362854	0.393	0.459	1.16762e-164	2.25221e-160
FUS	-0.364344	0.794	0.783	2.1188e-195	4.08695e-191
ADD3	-0.36453	0.222	0.319	3.54465e-162	6.83728e-158
UBE2F	-0.364882	0.09	0.2	3.21762e-255	6.20648e-251
PTPRE	-0.364953	0.226	0.302	2.49209e-171	4.80699e-167
PRKACB	-0.365313	0.221	0.326	1.04759e-190	2.0207e-186
GCSAM	-0.366102	0.003	0.104	0	0
GPR137B	-0.366236	0.054	0.167	3.83485e-276	7.39704e-272
SCAND1	-0.366569	0.485	0.523	2.52081e-230	4.86239e-226
CTSW	-0.366663	0.764	0.827	7.5947e-144	1.46494e-139
TTC38	-0.36943	0.059	0.162	9.55834e-206	1.84371e-201
IDI1	-0.36986	0.504	0.53	4.80276e-203	9.26404e-199
LIME1	-0.370649	0.355	0.403	6.24218e-243	1.20405e-238
ARF6	-0.373796	0.532	0.568	8.61073e-254	1.66092e-249
PLEK	-0.374604	0.23	0.298	2.3319e-118	4.498e-114
SERTAD1	-0.374953	0.54	0.576	2.06255e-111	3.97845e-107
ST3GAL1	-0.381209	0.367	0.465	3.53756e-156	6.8236e-152
ASXL2	-0.382764	0.091	0.214	5.05078e-236	9.74245e-232
LRRFIP1	-0.38401	0.552	0.588	3.64944e-245	7.0394e-241
IER5L	-0.385094	0.297	0.333	2.74074e-128	5.28662e-124
IFI16	-0.386031	0.437	0.514	3.94255e-162	7.60478e-158
HSPD1	-0.386832	0.601	0.58	3.64078e-134	7.02269e-130
RAB37	-0.386845	0.07	0.178	8.60353e-206	1.65953e-201
CHMP1B	-0.387216	0.332	0.373	4.10454e-118	7.91725e-114
BATF	-0.388296	0.224	0.317	7.38687e-98	1.42485e-93
MAPK1	-0.389102	0.309	0.394	2.33623e-231	4.50636e-227
NAP1L4	-0.389674	0.368	0.447	7.50478e-216	1.4476e-211
RNF125	-0.39059	0.561	0.608	8.39956e-213	1.62019e-208
HLA-DMA	-0.391702	0.066	0.191	3.5823e-260	6.90991e-256
PITPNC1	-0.392997	0.587	0.548	1.37196e-209	2.64638e-205
WNK1	-0.394153	0.317	0.399	2.95044e-220	5.6911e-216
PTTG1	-0.395802	0.04	0.164	9.15972e-294	1.76682e-291
UCP2	-0.395865	0.475	0.515	9.93336e-117	1.91605e-112
MIDN	-0.39646	0.355	0.421	6.93758e-194	1.33819e-189
NR3C1	-0.396537	0.516	0.541	5.97711e-185	1.15292e-180
GPR174	-0.396716	0.109	0.233	1.28544e-226	2.47948e-222
S1PR1	-0.398557	0.072	0.177	9.29177e-190	1.79229e-185
ITGB2-AS1	-0.40159	0.089	0.206	3.46152e-228	6.67693e-224
PLCG2	-0.404842	0.029	0.158	1.69203e-302	3.26376e-298
FLNA	-0.405688	0.599	0.636	2.76669e-151	5.33668e-147
STK4	-0.406528	0.641	0.708	2.62229e-237	5.05814e-233
PXN	-0.411979	0.2	0.306	6.98999e-192	1.3483e-187
IFITM2	-0.417087	0.872	0.847	3.0372e-169	5.85845e-165
NFATC2	-0.418626	0.42	0.471	1.6226e-242	3.12983e-238
PTPRC	-0.42041	0.974	0.982	0	0
IFITM1	-0.422481	0.973	0.967	5.27943e-190	1.01835e-185
RGCC	-0.423836	0.488	0.497	1.18881e-94	2.29309e-90
MARCKSL1	-0.424795	0.352	0.399	4.09662e-174	7.90198e-170
KIF13B	-0.42958	0.32	0.41	1.84805e-233	3.5647e-229
ARL6IP5	-0.430414	0.587	0.659	9.83772e-244	1.8976e-239
RBM38	-0.430907	0.561	0.566	2.94034e-264	5.67162e-260
MYL12B	-0.431749	0.813	0.857	1.02679e-276	1.98058e-272
MCOLN2	-0.43459	0.099	0.222	7.16061e-281	1.38121e-276
F2R	-0.436312	0.145	0.275	7.00162e-266	1.35054e-261
CALM1	-0.437104	0.988	0.986	3.10621e-297	5.99157e-293
GRK5	-0.438659	0.116	0.243	1.04983e-298	2.02502e-293
TNFRSF1B	-0.440073	0.48	0.542	2.64887e-270	5.10941e-266
SLC9A3R1	-0.444282	0.413	0.512	5.81066e-292	1.12082e-291
H2AFX	-0.446538	0.473	0.496	9.00593e-223	1.73715e-218
CBX4	-0.448134	0.293	0.372	6.14513e-262	1.18533e-257
RPS27	-0.449054	1	1	0	0
PRSS23	-0.450363	0.002	0.12	0	0
FCRL3	-0.45316	0.008	0.149	0	0
PYHIN1	-0.453374	0.315	0.424	7.87646e-212	1.51929e-207
CCL4	-0.454508	0.786	0.911	1.11515e-221	2.15102e-217
TERF1	-0.460737	0.123	0.24	2.50105e-248	4.82427e-244
AKNA	-0.469616	0.661	0.745	1.4368e-286	2.77145e-282
TNFSF9	-0.470843	0.107	0.211	3.41669e-177	6.59046e-173
ARPC2	-0.473542	0.875	0.909	0	0
SAMHD1	-0.473696	0.229	0.358	1.3798e-219	2.6615e-215
CMTM7	-0.476253	0.133	0.26	2.32136e-291	4.47767e-292
YWHAB	-0.478107	0.76	0.821	2.52439e-280	4.8693e-276
IFRD1	-0.478987	0.554	0.562	3.59629e-204	6.93688e-200
CRIP1	-0.481419	0.619	0.683	1.18796e-224	2.29146e-220
FGR	-0.481919	0.012	0.148	0	0
HSPA1B	-0.48243	0.287	0.402	1.01102e-63	1.95015e-59
APOBEC3G	-0.483319	0.405	0.509	7.44214e-276	1.43551e-271
ANXA6	-0.484632	0.403	0.505	1.46352e-245	2.82298e-241
KPNA2	-0.484735	0.251	0.358	2.95702e-269	5.70379e-265
ZBTB38	-0.488001	0.3	0.434	6.99624e-246	1.3495e-241
MT1E	-0.488702	0.06	0.15	4.07662e-181	7.86339e-177
PFN1	-0.495827	0.988	0.989	0	0
MYO1G	-0.496499	0.223	0.353	1.02184e-249	1.97104e-245
LITAF	-0.499217	0.788	0.875	1.20949e-291	2.33299e-292
TGFBR3	-0.505081	0.167	0.307	8.08219e-282	1.55897e-277
SH3BGRL3	-0.505333	0.979	0.967	3.56838e-225	6.88305e-221
ATP8A1	-0.508924	0.228	0.368	0	0
HSPE1	-0.511907	0.633	0.682	3.80656e-192	7.34247e-188
CD3G	-0.513596	0.615	0.713	2.7e-306	5.24152e-302
ITK	-0.515082	0.418	0.551	2.11894e-260	4.08722e-256
ITGAL	-0.518131	0.258	0.419	3.55582e-291	6.85882e-292
MED15	-0.518374	0.236	0.386	0	0
CLEC2D	-0.519215	0.342	0.484	5.67535e-278	1.09472e-273
ABI3	-0.521273	0.277	0.42	2.85078e-285	5.49888e-281
ARHGAP9	-0.521713	0.526	0.624	0	0
NSMCE3	-0.530443	0.292	0.388	0	0
GZMM	-0.533417	0.782	0.841	1.52898e-294	2.94925e-292
BUB3	-0.534018	0.423	0.563	0	0
SUB1	-0.534614	0.791	0.862	0	0
TUBA1B	-0.53632	0.665	0.712	1.0579e-259	2.04059e-255
S100A10	-0.536379	0.795	0.823	1.10543e-268	2.13226e-264
HSPH1	-0.543793	0.415	0.482	2.646e-247	5.10388e-243
GGA2	-0.545597	0.163	0.304	0	0
ITM2A	-0.546483	0.351	0.492	1.90842e-226	3.68114e-222
IDH2	-0.547717	0.206	0.365	0	0
KIR2DL3	-0.551055	0.001	0.106	0	0
IFNG	-0.561269	0.203	0.459	0	0
DTHD1	-0.563181	0.04	0.194	0	0
DYNLL1	-0.57488	0.39	0.522	0	0
TMSB10	-0.577748	0.999	1	0	0
KLRC4	-0.578526	0.012	0.189	0	0
CD99	-0.591569	0.877	0.915	0	0
TBX21	-0.591973	0.266	0.412	0	0
GSTP1	-0.594189	0.458	0.613	0	0
KLRK1	-0.595883	0.38	0.519	0	0
CST7	-0.596177	0.959	0.979	0	0
RAB5IF	-0.597108	0.316	0.415	0	0
ZNF683	-0.60181	0.002	0.116	0	0
RASA3	-0.614426	0.259	0.43	0	0
METRNL	-0.614618	0.501	0.528	1.22606e-272	2.36494e-268
SPON2	-0.617607	0.367	0.486	3.86105e-271	7.44757e-267
SAMSN1	-0.619899	0.385	0.55	0	0
LSP1	-0.644592	0.731	0.809	0	0
PTP4A2	-0.649933	0.58	0.69	0	0
CXCR3	-0.652846	0.063	0.251	0	0
SAMD3	-0.655721	0.248	0.433	0	0
SYNE1	-0.658301	0.239	0.423	0	0
CYTOR	-0.661055	0.302	0.541	0	0
MBP	-0.661715	0.292	0.474	0	0
HSP90AA1	-0.668142	0.944	0.937	1.61482e-192	3.11483e-188
KLRC3	-0.676663	0.005	0.187	0	0
C12orf75	-0.690837	0.135	0.341	0	0
JPT1	-0.692018	0.231	0.445	0	0
SRRT	-0.693509	0.325	0.437	0	0
CEBPB	-0.696838	0.242	0.372	0	0
DOK2	-0.704883	0.22	0.44	0	0
AOAH	-0.725597	0.333	0.563	0	0
IL10RA	-0.726739	0.354	0.555	0	0
IQGAP2	-0.739014	0.417	0.564	0	0
HMGB2	-0.75197	0.431	0.588	0	0
C1orf21	-0.765104	0.029	0.265	0	0
DNAJB1	-0.765867	0.778	0.856	6.07657e-220	1.17211e-215
TNFRSF9	-0.775989	0.1	0.245	0	0
TIGIT	-0.778673	0.045	0.271	0	0
ITGB2	-0.797283	0.687	0.821	0	0
KLRD1	-0.808129	0.438	0.68	0	0
VAV3	-0.835786	0.205	0.384	0	0
ATP1B3	-0.848442	0.405	0.529	0	0
OASL	-0.855603	0.137	0.324	0	0
FYB1	-0.866857	0.472	0.68	0	0
APBA2	-0.871531	0.015	0.298	0	0
HSPA6	-0.87534	0.042	0.122	1.78342e-78	3.44004e-74
DUSP4	-0.899669	0.127	0.259	0	0
PIK3R1	-0.90682	0.615	0.788	0	0
ITGA4	-0.909581	0.281	0.572	0	0
COTL1	-0.93373	0.213	0.395	0	0
CRTAM	-0.936717	0.225	0.469	0	0
KLRC2	-0.943189	0.009	0.231	0	0
SLA2	-0.955314	0.193	0.445	0	0
TUBA4A	-0.962108	0.743	0.838	0	0
HLA-DQA2	-0.969509	0.013	0.216	0	0
KLF2	-0.988094	0.433	0.534	0	0
ITGB1	-1.00049	0.168	0.432	0	0
ENC1	-1.00197	0.007	0.31	0	0
CCL4L2	-1.00392	0.173	0.395	0	0
HSPA1A	-1.01168	0.205	0.371	9.00642e-161	1.73725e-156
FCRL6	-1.02776	0.01	0.343	0	0
HLA-DQB1	-1.0358	0.124	0.409	0	0
RGS1	-1.10835	0.419	0.648	0	0
HLA-DRA	-1.11564	0.016	0.272	0	0
ADGRG1	-1.1322	0.012	0.289	0	0
HLA-DQA1	-1.15234	0.019	0.345	0	0
FCGR3A	-1.16588	0.012	0.274	0	0
CEMIP2	-1.2081	0.45	0.717	0	0
CD74	-1.24514	0.915	0.948	0	0
LGALS1	-1.25912	0.157	0.41	0	0
ARID5B	-1.26704	0.092	0.517	0	0
NKG7	-1.27549	0.966	0.969	0	0
CCL5	-1.34005	0.945	0.993	0	0
CD8B	-1.39322	0.341	0.733	0	0
HLA-DRB5	-1.42868	0.011	0.354	0	0
HLA-DPA1	-1.44677	0.224	0.68	0	0
ZEB2	-1.45183	0.302	0.697	0	0
HLA-DPB1	-1.47052	0.153	0.598	0	0
YBX3	-1.48437	0.019	0.335	0	0
LINC02446	-1.51862	0.015	0.238	0	0
CMC1	-1.53908	0.291	0.611	0	0
XCL1	-1.69383	0.038	0.249	0	0
FGFBP2	-1.78406	0.006	0.317	0	0
GZMB	-1.88534	0.071	0.426	0	0
GNLY	-2.20823	0.091	0.268	0	0
HLA-DRB1	-2.22094	0.054	0.641	0	0
GZMH	-2.59675	0.209	0.749	0	0
XCL2	-2.77184	0.04	0.538	0	0
gene = gene symbol
avg_log2FC = log2 fold change of the average expression between the two groups. Positive values indicate that the gene is more highly expressed in the first group.
pct.1 = percentage of cells where the gene is detected in the first group
pct.2 = percentage of cells where the gene is detected in the second group
p_val = P value
p_val_adj = adjusted P value, based on Bonferroni correction using all genes in the dataset

## Sheet: 2d
Supplementary Table 2d. Differentially expressed proteins between MAIT and Tmem cells in the liver.
protein	avg_log2FC	pct.1	pct.2	p_val	p_val_adj
CD26	2.89047	1	1	0	0
CD56	1.42805	0.999	0.996	0	0
Va7.2-TCR	1.32982	0.998	0.908	0	0
CD127	1.32235	1	1	0	0
CD28	1.00963	1	1	0	0
CD195	0.804913	1	1	0	0
CD161	0.665318	1	1	0	0
CD146	0.572433	0.995	0.966	0	0
CD7	0.547637	0.999	0.986	0	0
CD69	0.512078	1	0.993	0	0
CD224	0.488688	1	1	1.68269e-218	2.30529e-216
CD48	0.455328	1	1	3.06982e-251	4.20565e-249
CD328	0.41427	0.951	0.816	0	0
KLRG1	0.337706	1	1	0	0
CLEC12A	0.335585	0.991	0.951	0	0
CD81	-0.323878	1	1	3.72082e-227	5.09753e-225
CD95	-0.325397	1	1	0	0
CD18	-0.445496	1	1	0	0
CD31	-0.448963	0.983	0.976	0	0
CD11b	-0.484679	0.997	0.999	0	0
GPR56	-0.511389	0.988	0.981	0	0
IgM	-0.527329	1	1	0	0
TIGIT	-0.715035	1	1	0	0
CD11a	-0.787223	1	1	0	0
CD8	-0.835613	0.983	0.983	0	0
CD62L	-0.847849	0.962	0.957	5.74513e-253	7.87082e-251
CD314	-0.858387	1	1	0	0
CD99	-0.915751	1	1	0	0
CD49a	-0.964963	0.998	0.995	3.92795e-116	5.38129e-114
CD49d	-1.05975	1	1	0	0
CD29	-1.17789	1	1	0	0
CD57	-1.95613	1	1	0	0
CD45RA	-2.15249	0.999	0.998	0	0
protein = protein name
avg_log2FC = log2 fold change of the average expression between the two groups. Positive values indicate that the protein is more highly expressed in the first group.
pct.1 = percentage of cells where the protein is detected in the first group
pct.2 = percentage of cells where the protein is detected in the second group
p_val = P value
p_val_adj = adjusted P value, based on Bonferroni correction using all proteins in the dataset

## Sheet: 2e
Supplementary Table 2e. Core MAIT cell genes and proteins.
genes	proteins
KLRB1	CD26
IL7R	Va7.2-TCR
LTB	CD28
CEBPD	CD127
FOS	CD195
AQP3	CD48
SLC4A10	CD224
DUSP1	CD161
CCR6	CD7
ZBTB16	KLRG1
NCR3	CD328
TEX14
JUN
AC245014.3
NFKBIA
IL4I1
CD69
PHACTR2
ERN1
NFKBIZ
TNFAIP3
RORA
SPOCK2
TMIGD2
TLE1
ALOX5AP
FOSB
RPLP0
NOSIP
JAML
CTSA
LST1
DPP4
GPR65
LINC00910
CROCC
SATB1
MYC
LTK
AC020916.1
IL18RAP
MPZL3
SNX9
TOB1
TTC39C
ZFP36L1
FLT3LG
RUNX2
INTS6
CAMK4
BACH2
LINC01644
SLC7A5
PDE4D
ODF2L
ATF7IP2
PIM2
GPR183
BLK
PLCB1
PABPC1
TNFRSF25
COLQ
PPP1R15A
RPLP1
LGALS3
DUSP16
RCAN3
BTG1
GTF3C1
IL23R
CERK
MAP3K4
KDM6B
CXCR6
RORC
AC022217.3
TC2N
FKBP11
CD28
EEF1G
PRR5
GPRIN3
PER1
ZC3H12A
ADAM12
RPS13
PBXIP1
PIM1
ME1
RORA-AS1
SERP1
HPGD
DUSP2
LINC01871
GYG1
CD40LG
TPT1
MYBL1
CDC14A
EEF1B2
KIF5C
BHLHE40
SPRY1
NRIP1
FAM107B
SOCS3
VIM
PRNP
GBP5
RBMS1
HIVEP2
PDE4B
TNF
CTSH
PFKFB3
RPS2
PBX4
APOL3
MGAT4A
SIPA1L1
SESN1
RPL17
SLAMF1
WDR74
SCART1
LINC01814
CXXC5
GPR171
ABCG1
FTH1
PHLDA1
TXK
G3BP2
TNFAIP8
TCF7
RGS2
CD83
PNP
RARA
IL18R1
NR1D1
IRS2
SYTL2
Z93241.1
NINJ1
PERP
WDR86
ELK3
GCHFR
BCL2
VSIR
ABCB1
TSPAN15
RPS6KA3
EML4
PRR7
RASGRF2
DDX21
H1FX
ATF3
ARL4C
GALC
SIRPG
ELOVL5
AC103591.3
IFNGR1

## Sheet: 3a
Supplementary Table 3a. Differentially expressed genes between liver and blood MAIT cells.
gene	avg_log2FC	pct.1	pct.2	p_val	p_val_adj
CCL4	2.73178	0.747	0.353	0	0
HSPA1A	2.53379	0.203	0.035	0	0
HSPA1B	2.2421	0.289	0.021	0	0
CCL20	2.06499	0.24	0.051	0	0
TNF	1.84855	0.546	0.184	0	0
EGR1	1.81936	0.327	0.033	0	0
CCL3	1.81116	0.211	0.026	0	0
FOSB	1.71115	0.864	0.502	0	0
ATF3	1.65366	0.495	0.115	0	0
GADD45B	1.63437	0.839	0.603	0	0
CD69	1.61922	0.982	0.878	0	0
NFKBIZ	1.54684	0.726	0.362	0	0
SRGN	1.49703	0.995	0.953	0	0
PPP1R15A	1.49425	0.91	0.685	0	0
CCL4L2	1.46705	0.165	0.035	0	0
JUN	1.40418	0.955	0.831	0	0
TUBB4B	1.371	0.628	0.358	0	0
REL	1.35778	0.723	0.447	0	0
IFNG	1.3141	0.189	0.02	0	0
CCL3L1	1.31208	0.229	0.032	0	0
KLF6	1.30941	0.953	0.788	0	0
PFKFB3	1.2677	0.589	0.226	0	0
BCL2A1	1.23133	0.379	0.113	0	0
NFKBIA	1.22828	0.967	0.779	0	0
NFKB1	1.20978	0.54	0.341	0	0
RGS1	1.20963	0.353	0.143	0	0
METRNL	1.20722	0.416	0.167	0	0
FOS	1.19945	0.959	0.775	0	0
CREM	1.19469	0.64	0.419	0	0
FAM177A1	1.18498	0.675	0.454	0	0
IER2	1.16225	0.891	0.812	0	0
BTG2	1.15996	0.763	0.548	0	0
PMAIP1	1.15814	0.612	0.358	0	0
CXCR6	1.14229	0.571	0.226	0	0
PBX4	1.12432	0.601	0.273	0	0
TEX14	1.11076	0.364	0.221	4.30721e-179	8.29913e-175
CD160	1.11026	0.485	0.123	0	0
SYTL3	1.1023	0.775	0.499	0	0
SAT1	1.10203	0.791	0.582	0	0
ADGRE5	1.10174	0.879	0.626	0	0
KLRD1	1.10091	0.469	0.28	0	0
MCL1	1.0997	0.774	0.519	0	0
IFNGR1	1.09731	0.784	0.5	0	0
SERPINB9	1.08391	0.535	0.301	0	0
TSPYL2	1.08375	0.694	0.402	0	0
BACH2	1.08194	0.455	0.258	0	0
PHLDA1	1.08088	0.406	0.13	0	0
BTG1	1.08032	0.948	0.825	0	0
FKBP5	1.07451	0.725	0.332	0	0
SLC7A5	1.06454	0.615	0.399	0	0
GABARAPL1	1.06002	0.599	0.304	0	0
SMAP2	1.05472	0.669	0.381	0	0
DUSP5	1.04269	0.449	0.206	0	0
JUND	1.03307	0.666	0.488	0	0
GNG2	1.03042	0.778	0.633	0	0
STAT4	1.02923	0.726	0.541	0	0
DUSP2	1.02148	0.755	0.6	5.426e-248	1.04548e-243
KDM6B	1.02075	0.561	0.311	0	0
CD83	1.00664	0.458	0.216	0	0
EIF4A3	1.00383	0.516	0.218	0	0
CITED2	0.994159	0.573	0.306	0	0
SLC2A3	0.990133	0.799	0.557	0	0
FNBP1	0.987712	0.712	0.516	0	0
MT2A	0.970827	0.732	0.679	0	0
DNAJA1	0.946594	0.781	0.513	0	0
RORA	0.944348	0.821	0.687	0	0
RGCC	0.929561	0.446	0.28	2.92469e-163	5.63529e-159
FYN	0.906554	0.902	0.767	0	0
RGS2	0.903879	0.531	0.28	0	0
IL7R	0.89815	0.992	0.989	0	0
ZC3H12A	0.880148	0.599	0.319	0	0
CYCS	0.873126	0.818	0.644	0	0
CYTIP	0.869831	0.84	0.632	0	0
ZNF331	0.864279	0.597	0.417	0	0
ID2	0.862867	0.904	0.792	0	0
CA2	0.857119	0.309	0.087	0	0
AKAP13	0.85537	0.755	0.523	0	0
IER3	0.853532	0.285	0.082	0	0
Z93241.1	0.843121	0.398	0.214	0	0
PTGER4	0.830577	0.612	0.388	0	0
SYAP1	0.828725	0.574	0.356	0	0
SNX9	0.824059	0.476	0.26	0	0
HSPA5	0.822008	0.84	0.762	0	0
CCNH	0.821106	0.835	0.601	0	0
AC007952.4	0.819474	0.444	0.317	0	0
PNRC1	0.818015	0.792	0.632	0	0
DNAJB1	0.813006	0.768	0.676	0	0
CEBPD	0.812895	0.538	0.403	2.23269e-163	4.30194e-159
PIM3	0.811984	0.426	0.239	2.19945e-277	4.23791e-273
H1FX	0.808185	0.461	0.324	2.77516e-121	5.34718e-117
SRSF7	0.806938	0.888	0.792	0	0
SRSF2	0.80592	0.732	0.591	0	0
H2AFX	0.793399	0.438	0.166	0	0
CBLB	0.788004	0.744	0.5	0	0
CD96	0.780222	0.835	0.648	0	0
RELB	0.779641	0.478	0.211	0	0
ICAM1	0.779215	0.27	0.12	1.18412e-291	2.28156e-289
VIM	0.778009	0.953	0.974	3.37566e-199	6.50421e-195
NEAT1	0.777118	0.694	0.485	0	0
NR4A2	0.775757	0.67	0.51	1.17472e-223	2.26345e-219
SQSTM1	0.774606	0.733	0.617	0	0
NEDD9	0.770412	0.472	0.228	0	0
YPEL5	0.763687	0.702	0.589	0	0
PPP1R10	0.758974	0.52	0.232	0	0
GLUL	0.757036	0.379	0.148	0	0
NFKB2	0.75436	0.453	0.185	0	0
CSRNP1	0.751086	0.594	0.408	0	0
TUBA4A	0.751084	0.715	0.512	0	0
BIRC3	0.747991	0.399	0.172	0	0
ZFP36	0.74783	0.981	0.889	0	0
AC007384.1	0.744913	0.442	0.194	0	0
NR4A1	0.744725	0.264	0.061	0	0
FEZ1	0.74365	0.386	0.162	0	0
NINJ1	0.740995	0.475	0.324	0	0
PARP8	0.734013	0.906	0.739	0	0
SERTAD1	0.73094	0.503	0.277	0	0
MIR155HG	0.730182	0.157	0.032	4.75976e-292	9.17111e-292
CROCC	0.727673	0.369	0.236	3.91236e-138	7.53833e-134
SLA	0.726615	0.618	0.36	0	0
DUSP10	0.719942	0.367	0.13	0	0
UBC	0.719126	0.995	0.988	0	0
RHOH	0.715777	0.692	0.481	0	0
PLIN2	0.713245	0.454	0.263	0	0
ISG20	0.712129	0.852	0.689	0	0
JUNB	0.71139	0.916	0.853	3.02685e-268	5.83214e-264
CD8A	0.708471	0.863	0.804	0	0
HSPE1	0.707711	0.608	0.463	0	0
H3F3B	0.705944	0.989	0.995	5.57648e-297	1.07448e-292
VPS37B	0.703243	0.533	0.396	0	0
TRAF1	0.699815	0.32	0.11	0	0
TAGAP	0.69835	0.783	0.598	0	0
RORA-AS1	0.692562	0.392	0.209	0	0
SPRY1	0.692451	0.347	0.146	0	0
ZFAND5	0.688907	0.505	0.293	0	0
TANK	0.684565	0.465	0.243	0	0
BRD2	0.683421	0.762	0.567	0	0
SAMSN1	0.680512	0.323	0.155	5.97632e-301	1.15152e-296
HSPD1	0.680207	0.568	0.382	0	0
NEU1	0.677972	0.35	0.133	0	0
GLIPR1	0.674029	0.634	0.428	0	0
SNHG12	0.667164	0.485	0.219	0	0
DUSP1	0.662744	0.904	0.738	0	0
GRAMD2B	0.662172	0.341	0.107	0	0
GNAS	0.661564	0.679	0.588	0	0
AC245014.3	0.660736	0.518	0.425	1.06839e-291	2.05858e-291
TNFAIP3	0.660074	0.931	0.795	0	0
MYADM	0.657652	0.553	0.391	2.95809e-201	5.69964e-197
UBB	0.654559	0.942	0.915	0	0
POLR2A	0.652622	0.546	0.316	0	0
SOCS1	0.650255	0.401	0.194	0	0
TLE1	0.645881	0.498	0.288	0	0
UBE2S	0.644138	0.467	0.315	2.26858e-215	4.3711e-211
RAB8B	0.642179	0.523	0.283	0	0
TNFRSF1B	0.639191	0.476	0.245	0	0
IL23R	0.63823	0.428	0.202	0	0
CRTAM	0.637047	0.208	0.071	4.48245e-289	8.63678e-285
PITPNC1	0.634697	0.548	0.366	0	0
CELF2	0.634119	0.835	0.687	0	0
DENND4A	0.633824	0.431	0.259	5.40056e-246	1.04058e-241
CD7	0.632139	0.946	0.886	0	0
GADD45G	0.630017	0.212	0.04	0	0
HSPH1	0.629376	0.385	0.193	0	0
RASGEF1B	0.628917	0.323	0.114	0	0
MARCKSL1	0.623805	0.296	0.081	0	0
SIPA1L1	0.623434	0.437	0.259	0	0
ATP1B3	0.621091	0.369	0.21	4.88e-305	9.40542e-301
WDR74	0.619941	0.532	0.382	0	0
PRDM1	0.615312	0.718	0.529	0	0
PDE4A	0.613749	0.295	0.077	0	0
ANKRD28	0.612671	0.298	0.123	0	0
CLEC2B	0.61251	0.662	0.531	0	0
PDE4B	0.608577	0.588	0.465	1.0173e-255	1.96013e-251
FOXO1	0.603935	0.417	0.225	0	0
SMCHD1	0.60194	0.61	0.461	0	0
SLC38A2	0.600995	0.576	0.367	0	0
EIF4A1	0.600814	0.705	0.613	7.21695e-297	1.39056e-293
RNF19A	0.60044	0.545	0.367	0	0
PIK3IP1	0.600414	0.8	0.601	0	0
STK17A	0.5969	0.569	0.399	3.82109e-292	7.36249e-292
AFF3	0.596625	0.219	0.025	0	0
CLK1	0.594121	0.627	0.395	0	0
TGFB1	0.593579	0.616	0.558	8.57517e-115	1.65226e-110
DDIT4	0.592484	0.832	0.725	0	0
PPP2R5C	0.590236	0.842	0.746	0	0
HERPUD1	0.590161	0.663	0.515	0	0
DDX3X	0.585736	0.744	0.565	4.56574e-297	8.79726e-292
SCML4	0.584093	0.514	0.325	0	0
SDCBP	0.58376	0.473	0.28	0	0
PTPN22	0.583544	0.549	0.351	0	0
OXNAD1	0.581021	0.566	0.359	0	0
LINC01871	0.579873	0.726	0.575	0	0
TIPARP	0.577027	0.483	0.312	4.73473e-279	9.12288e-275
GLS	0.573592	0.451	0.266	1.04959e-275	2.02234e-271
KLF10	0.570101	0.327	0.166	1.46128e-198	2.81559e-194
ELL2	0.567173	0.454	0.27	2.7249e-292	5.25033e-291
DUSP16	0.565195	0.423	0.217	0	0
LAX1	0.564677	0.359	0.142	0	0
EIF5	0.562344	0.739	0.625	0	0
GPR171	0.561649	0.472	0.277	0	0
EML4	0.5563	0.79	0.666	0	0
TMEM107	0.5547	0.36	0.22	2.49228e-277	4.80213e-273
PNP	0.554021	0.431	0.251	0	0
IER5	0.553787	0.559	0.385	6.25463e-167	1.20514e-162
SARAF	0.552617	0.994	0.988	0	0
ARF4	0.550818	0.61	0.403	0	0
ZNF831	0.550092	0.463	0.274	6.9442e-284	1.33801e-279
ARHGAP9	0.548636	0.486	0.295	0	0
ZBTB16	0.546085	0.709	0.542	0	0
RHOB	0.54426	0.234	0.051	0	0
CD55	0.544167	0.63	0.445	0	0
ALOX5AP	0.543478	0.845	0.705	0	0
OFD1	0.543253	0.561	0.371	0	0
CYTOR	0.542857	0.276	0.141	1.59454e-238	3.07236e-234
ELF1	0.54089	0.736	0.565	0	0
IVNS1ABP	0.540445	0.588	0.388	0	0
IL4I1	0.539481	0.447	0.268	1.70594e-228	3.287e-224
LUZP1	0.5377	0.388	0.188	0	0
TSC22D3	0.53625	0.976	0.893	0	0
BAZ1A	0.535883	0.416	0.24	6.37921e-271	1.22915e-266
IER5L	0.53557	0.248	0.086	1.30529e-248	2.51504e-244
SEC14L1	0.533732	0.42	0.225	0	0
SLAMF1	0.53261	0.449	0.249	0	0
HES4	0.532536	0.137	0.021	1.5436e-276	2.9742e-272
ZFP36L1	0.53237	0.844	0.767	3.36411e-280	6.48197e-276
CNOT6L	0.531689	0.565	0.362	0	0
HIVEP2	0.531448	0.429	0.25	4.90783e-247	9.45641e-243
SH2D2A	0.530379	0.71	0.552	0	0
NR4A3	0.529307	0.368	0.202	2.53179e-198	4.87826e-194
ZSWIM6	0.528855	0.319	0.133	7.47908e-294	1.44107e-291
IPCEF1	0.527716	0.431	0.242	0	0
DUSP6	0.5267	0.203	0.04	0	0
NFAT5	0.526031	0.372	0.185	3.1229e-276	6.0172e-272
JMY	0.525263	0.347	0.207	6.78838e-215	1.30799e-210
GPBP1	0.522041	0.615	0.438	0	0
ZBTB10	0.522	0.281	0.091	0	0
CEMIP2	0.521193	0.414	0.239	6.44862e-289	1.24252e-284
IFRD1	0.51967	0.527	0.341	6.73735e-248	1.29815e-243
IFFO2	0.518851	0.313	0.134	2.36843e-238	4.56349e-234
HSP90AB1	0.518281	0.958	0.934	0	0
HSP90AA1	0.515908	0.938	0.932	2.67036e-140	5.14525e-136
SKIL	0.515109	0.416	0.263	2.23663e-188	4.30953e-184
EZR	0.512377	0.826	0.746	0	0
INTS6	0.511484	0.498	0.328	1.91238e-170	3.68477e-166
ZHX2	0.511082	0.353	0.153	0	0
FTH1	0.51063	0.996	0.999	3.74386e-10	7.21367e-06
ODC1	0.510628	0.395	0.249	1.4268e-145	2.74916e-141
AKIRIN2	0.508986	0.462	0.259	0	0
AC018816.1	0.50765	0.214	0.081	1.09823e-194	2.11606e-190
HIF1A	0.505504	0.422	0.228	0	0
HEXIM1	0.504854	0.309	0.098	0	0
MARCH3	0.504595	0.242	0.059	0	0
HSPA8	0.50409	0.983	0.958	0	0
MXRA7	0.503689	0.307	0.151	2.76461e-291	5.32685e-288
ILF3-DT	0.501339	0.396	0.285	2.01417e-278	3.88091e-274
SIK3	0.497609	0.47	0.336	2.70399e-111	5.21004e-107
CCNL1	0.497476	0.809	0.687	1.97403e-286	3.80356e-282
AGO2	0.492662	0.375	0.196	7.23e-305	1.39273e-300
DNAJB4	0.491004	0.195	0.051	0	0
KMT2E-AS1	0.490013	0.402	0.23	1.59955e-255	3.08202e-251
ITK	0.489387	0.407	0.234	0	0
STARD7	0.487807	0.37	0.242	9.39791e-207	1.81079e-202
CD53	0.487766	0.843	0.703	0	0
PPP1R16B	0.487754	0.388	0.226	5.57211e-206	1.07364e-201
HIST1H1C	0.485575	0.311	0.241	1.43356e-95	2.76218e-91
AC087239.1	0.484802	0.31	0.147	0	0
GSPT1	0.48319	0.473	0.328	3.30843e-162	6.37468e-158
HIPK1	0.481582	0.42	0.235	6.24051e-261	1.20242e-256
TTC39C	0.480741	0.569	0.429	1.79068e-236	3.45028e-232
PDE7A	0.478473	0.418	0.259	2.22062e-194	4.27868e-190
PIM2	0.476841	0.65	0.489	1.97245e-292	3.80051e-292
RUNX3	0.476724	0.713	0.583	5.86058e-214	1.12922e-209
CDKN1A	0.476366	0.338	0.177	1.21486e-201	2.34079e-197
JMJD1C	0.475109	0.562	0.398	9.61084e-253	1.85182e-248
NAMPT	0.474724	0.335	0.166	4.66698e-248	8.99234e-244
IL18RAP	0.474697	0.514	0.327	2.7223e-294	5.24533e-292
DNAJB6	0.474206	0.708	0.58	9.1763e-303	1.76809e-299
DDX24	0.471764	0.778	0.641	4.8164e-291	9.28024e-291
NUFIP2	0.471478	0.429	0.258	2.03408e-226	3.91927e-222
TG	0.47127	0.251	0.132	1.09113e-119	2.10239e-115
CD40LG	0.466566	0.395	0.263	0	0
P2RX5	0.465624	0.225	0.058	0	0
PPP1R15B	0.464279	0.37	0.194	8.43418e-246	1.6251e-241
MAPRE2	0.461012	0.572	0.425	1.4005e-271	2.69848e-267
ETS1	0.459335	0.767	0.634	9.57692e-215	1.84528e-210
RUNX2	0.457662	0.491	0.307	4.31538e-292	8.31488e-292
GRAMD1B	0.456917	0.232	0.075	7.51982e-295	1.44892e-292
FUS	0.456559	0.782	0.68	1.68706e-231	3.25062e-227
ELOVL5	0.455659	0.618	0.472	6.3531e-292	1.22411e-289
DDIT3	0.453053	0.293	0.134	3.59648e-238	6.92969e-234
STX11	0.452996	0.258	0.103	2.64254e-240	5.09165e-236
LPXN	0.452615	0.614	0.449	0	0
PMEPA1	0.448544	0.184	0.056	0	0
TCAF2	0.445692	0.349	0.198	1.96419e-180	3.7846e-176
GABPB1	0.445236	0.291	0.119	1.76399e-291	3.39885e-288
CFLAR	0.445099	0.674	0.528	0	0
MKNK2	0.444756	0.43	0.29	2.43908e-172	4.69962e-168
CRYBG1	0.444091	0.579	0.386	5.97113e-285	1.15052e-280
IFI16	0.44391	0.442	0.264	0	0
SLC3A2	0.442578	0.581	0.426	0	0
NDRG1	0.440894	0.362	0.18	0	0
ACTG1	0.440107	0.996	0.989	0	0
SRSF3	0.439556	0.823	0.729	0	0
YME1L1	0.438954	0.631	0.471	5.23778e-274	1.00921e-269
PTCH2	0.438576	0.187	0.074	1.24316e-164	2.39533e-160
CPD	0.43792	0.331	0.174	1.19639e-238	2.30521e-234
AC025164.1	0.437495	0.328	0.189	1.00516e-230	1.93673e-226
NEK7	0.437272	0.354	0.196	2.98426e-194	5.75007e-190
MVB12B	0.435782	0.295	0.149	2.22865e-221	4.29417e-217
ATXN1	0.434202	0.351	0.198	6.68594e-193	1.28825e-188
NASP	0.432597	0.42	0.258	8.91884e-216	1.71848e-211
AC016831.7	0.432401	0.327	0.17	1.24499e-288	2.39884e-284
WIPF1	0.431565	0.795	0.697	0	0
TNFRSF4	0.428537	0.142	0.024	1.01899e-295	1.96339e-292
PRNP	0.425297	0.617	0.533	1.56539e-227	3.0162e-223
CHD2	0.425246	0.608	0.451	6.0643e-222	1.16847e-217
BCL2L11	0.423989	0.229	0.072	3.06624e-295	5.90804e-292
HIPK2	0.422818	0.283	0.143	2.91111e-215	5.60913e-211
BCL6	0.421994	0.239	0.093	1.49885e-243	2.88799e-239
ARID4B	0.421621	0.681	0.564	1.1435e-201	2.20329e-197
AC012447.1	0.421369	0.167	0.061	1.87924e-130	3.62091e-126
PIP4K2A	0.420551	0.537	0.389	8.38565e-153	1.61575e-148
FAS	0.420134	0.303	0.154	0	0
CD28	0.420011	0.429	0.262	7.44702e-255	1.43489e-250
CSNK1D	0.419304	0.452	0.272	2.10786e-270	4.06142e-266
RARA	0.417355	0.391	0.257	8.73294e-158	1.68266e-153
TMSB4X	0.415597	1	1	0	0
SURF4	0.415585	0.551	0.419	1.21015e-218	2.33173e-214
MALAT1	0.41549	1	1	0	0
TOP1	0.415394	0.48	0.324	5.78987e-196	1.11559e-191
RALGAPA1	0.412577	0.408	0.273	6.65184e-134	1.28168e-129
SLC1A5	0.411749	0.262	0.092	0	0
MYBL1	0.410741	0.574	0.437	8.97572e-135	1.72944e-130
NR3C1	0.410657	0.477	0.356	7.83873e-196	1.51037e-191
CD2	0.409831	0.725	0.62	0	0
MYLIP	0.409415	0.479	0.348	6.25265e-91	1.20476e-86
INSIG1	0.409406	0.257	0.148	1.59023e-133	3.06405e-129
HSP90B1	0.409366	0.837	0.821	4.40825e-198	8.49382e-194
RAB9A	0.407557	0.443	0.299	1.86947e-270	3.6021e-266
USP36	0.40594	0.452	0.321	4.73711e-146	9.12746e-142
KDM2B	0.40543	0.276	0.139	4.50362e-177	8.67757e-173
RSRC2	0.404614	0.583	0.416	2.36741e-233	4.56153e-229
IRF8	0.403284	0.149	0.017	0	0
CHST11	0.403181	0.35	0.209	1.41602e-156	2.72839e-152
SC5D	0.402617	0.252	0.104	5.2909e-284	1.01945e-279
IKZF3	0.400942	0.503	0.385	8.12882e-239	1.56626e-234
GNA13	0.398409	0.418	0.271	9.55561e-174	1.84118e-169
NCAM1	0.39766	0.212	0.061	0	0
SESN1	0.397205	0.402	0.269	1.7716e-214	3.41351e-210
SLC12A2	0.395463	0.237	0.098	1.00458e-203	1.93563e-199
LPIN1	0.394809	0.363	0.206	4.67328e-248	9.00448e-244
IL21R	0.394343	0.32	0.179	3.58889e-157	6.91507e-153
PRR5	0.393264	0.444	0.319	8.33432e-92	1.60586e-87
IKZF2	0.389899	0.352	0.215	1.84228e-189	3.54971e-185
CCSER2	0.388671	0.517	0.379	7.06711e-186	1.36169e-181
ZNF267	0.387798	0.282	0.156	1.22456e-157	2.35949e-153
PPP1CB	0.387352	0.444	0.301	5.55715e-162	1.07075e-157
APOL3	0.387137	0.424	0.299	1.26769e-180	2.44259e-176
BORCS5	0.386756	0.4	0.256	4.25339e-152	8.19543e-148
LPAR2	0.386262	0.281	0.125	1.51447e-296	2.91807e-292
ITGAE	0.385465	0.4	0.248	6.4274e-240	1.23843e-235
TNFRSF18	0.384462	0.18	0.053	1.86238e-299	3.58844e-296
AUTS2	0.383852	0.402	0.296	2.69126e-94	5.18552e-90
NCS1	0.383619	0.153	0.025	0	0
EVI2A	0.382727	0.277	0.124	1.71097e-280	3.2967e-276
RAB21	0.382597	0.296	0.141	3.7506e-207	7.22666e-203
MAPKAPK2	0.381118	0.436	0.302	2.52701e-165	4.86904e-161
SLC38A1	0.380148	0.761	0.629	1.72054e-212	3.31514e-208
AC103591.3	0.378935	0.216	0.138	8.49179e-97	1.6362e-92
PHF20	0.378797	0.601	0.472	7.50623e-218	1.4463e-213
DHRS3	0.37819	0.24	0.081	0	0
SPON2	0.377788	0.353	0.198	1.98872e-223	3.83187e-219
RBMS1	0.376897	0.634	0.507	3.83863e-153	7.39627e-149
LFNG	0.376559	0.233	0.106	9.22297e-173	1.77708e-168
NFKBID	0.376514	0.181	0.057	4.54139e-232	8.75035e-228
TXK	0.376077	0.396	0.303	8.84973e-217	1.70517e-212
ORAI1	0.376034	0.41	0.289	2.47835e-104	4.77528e-100
SLC4A10	0.375994	0.695	0.607	9.08859e-161	1.75119e-156
IDS	0.37518	0.699	0.595	1.14662e-163	2.20931e-159
SATB1	0.374326	0.529	0.444	2.18299e-125	4.20618e-121
NFE2L2	0.369624	0.436	0.294	3.80426e-116	7.33006e-112
AMD1	0.368534	0.483	0.339	3.65665e-163	7.04564e-159
LYST	0.368231	0.424	0.298	4.17419e-141	8.04283e-137
BIRC2	0.366622	0.374	0.235	2.00999e-157	3.87284e-153
PHLDB2	0.366171	0.184	0.075	4.73218e-144	9.11796e-140
DDX21	0.365227	0.647	0.53	5.75096e-137	1.1081e-132
GADD45A	0.365224	0.275	0.168	9.63371e-87	1.85622e-82
WARS2	0.364945	0.271	0.126	9.32929e-221	1.79757e-216
GATA3	0.364763	0.43	0.334	5.76818e-68	1.11141e-63
H2AFZ	0.364532	0.608	0.545	1.70436e-134	3.28396e-130
SLC16A3	0.363674	0.24	0.102	1.65925e-248	3.19703e-244
JMJD6	0.363501	0.43	0.301	1.90086e-102	3.66258e-98
ICOS	0.362268	0.202	0.089	1.11317e-162	2.14485e-158
KIF13B	0.361529	0.291	0.146	3.79605e-215	7.31422e-211
PTPN1	0.361165	0.492	0.371	1.33331e-178	2.56902e-174
CSKMT	0.361033	0.273	0.155	6.93337e-192	1.33592e-187
EPAS1	0.36099	0.158	0.016	0	0
TAF1D	0.359414	0.582	0.44	3.6596e-224	7.05131e-220
STK24	0.358421	0.39	0.271	5.93671e-124	1.14389e-119
ADRB2	0.358007	0.422	0.33	6.23442e-172	1.20125e-167
CREB1	0.357049	0.428	0.311	4.01824e-63	7.74234e-59
LCP1	0.356727	0.935	0.894	0	0
IL2RG	0.355638	0.634	0.526	5.27956e-33	1.01726e-28
FAM107B	0.354056	0.62	0.594	4.25486e-133	8.19826e-129
AL121935.1	0.353605	0.177	0.049	7.57737e-232	1.46001e-227
CEBPB	0.353452	0.205	0.113	1.95475e-98	3.76641e-94
HMGCS1	0.352642	0.258	0.123	6.24316e-169	1.20293e-164
RSRP1	0.352084	0.776	0.688	1.63651e-141	3.15322e-137
PTPRC	0.351596	0.972	0.95	4.12768e-266	7.95321e-262
MAN1A1	0.350867	0.288	0.15	7.33284e-153	1.41289e-148
NOP58	0.35072	0.565	0.435	6.26812e-186	1.20774e-181
WSB1	0.349346	0.619	0.503	6.24651e-193	1.20358e-188
IL18R1	0.348357	0.375	0.245	3.88603e-205	7.4876e-201
BATF	0.348352	0.233	0.151	4.34836e-203	8.37843e-199
FURIN	0.348077	0.257	0.127	2.34087e-213	4.51039e-209
MAFF	0.347691	0.334	0.237	1.98776e-71	3.83001e-67
PRF1	0.347249	0.833	0.858	3.04162e-199	5.86059e-195
HNRNPC	0.346849	0.835	0.785	9.22568e-250	1.7776e-245
LINC00910	0.345796	0.261	0.159	3.65334e-75	7.03926e-71
IRAK2	0.343514	0.189	0.046	0	0
KLRK1	0.341961	0.345	0.244	1.23422e-77	2.37809e-73
FABP5	0.341823	0.202	0.088	2.11251e-160	4.07038e-156
CAMK4	0.341504	0.63	0.529	3.33739e-166	6.43048e-162
ARID5A	0.341279	0.462	0.329	2.80569e-161	5.40601e-157
HNRNPA2B1	0.341267	0.949	0.918	0	0
MPZL3	0.340077	0.432	0.305	6.52793e-73	1.2578e-68
ARIH1	0.339475	0.393	0.26	3.1083e-81	5.98907e-77
ATF7IP	0.33778	0.417	0.29	8.63269e-174	1.66335e-169
LDHA	0.337703	0.814	0.819	1.5991e-115	3.08114e-111
N4BP1	0.337104	0.315	0.183	5.5188e-116	1.06336e-111
MBNL1	0.336409	0.807	0.782	5.81474e-115	1.12038e-110
TRAT1	0.336348	0.399	0.273	3.87979e-218	7.47557e-214
HNRNPUL1	0.335535	0.645	0.573	5.57137e-147	1.07349e-142
CXCR4	0.33426	0.952	0.847	6.6892e-287	1.28887e-282
PLEKHG2	0.334157	0.181	0.05	9.85637e-266	1.89913e-261
KMT2E	0.334058	0.81	0.743	4.53063e-198	8.72961e-194
SSH2	0.332648	0.477	0.342	8.62258e-153	1.6614e-148
TRAF4	0.33229	0.209	0.076	1.54623e-201	2.97927e-197
PDCD4	0.332237	0.843	0.79	6.80727e-189	1.31163e-184
LAG3	0.330247	0.36	0.232	5.40775e-117	1.04196e-112
AREG	0.328611	0.24	0.2	1.07166e-37	2.06488e-33
TLE4	0.327691	0.409	0.284	1.39693e-82	2.6916e-78
AC091271.1	0.325633	0.198	0.075	4.80531e-213	9.25887e-209
NFATC2	0.324866	0.386	0.264	3.23283e-70	6.22902e-66
AC015849.1	0.324756	0.117	0.047	1.75675e-67	3.38491e-63
FOSL2	0.324226	0.48	0.386	2.45075e-64	4.7221e-60
AKNA	0.322461	0.645	0.548	2.3652e-113	4.55726e-109
APRT	-0.322149	0.75	0.851	2.67145e-208	5.14735e-204
RPL22	-0.322794	0.997	1	0	0
BIN1	-0.323367	0.41	0.548	3.58622e-171	6.90993e-167
COL6A2	-0.324219	0.124	0.23	9.51251e-227	1.83287e-222
NME2	-0.325324	0.64	0.747	1.95221e-243	3.76151e-239
SUN2	-0.326619	0.388	0.502	2.06191e-291	3.97289e-291
RPS6	-0.327073	1	1	0	0
RGS19	-0.327506	0.241	0.384	1.32072e-183	2.54477e-179
RPL10	-0.330333	1	1	0	0
RPS15	-0.331219	1	1	0	0
RPS5	-0.332024	0.998	1	0	0
CAPN2	-0.332063	0.341	0.483	1.45697e-246	2.80728e-242
RPL8	-0.333133	1	1	0	0
RPL7	-0.334582	0.974	0.994	0	0
RPL21	-0.335937	0.999	1	0	0
TGFBR3	-0.336691	0.168	0.306	1.11059e-246	2.13989e-242
RPL34	-0.337836	1	1	0	0
IL10RA	-0.338979	0.362	0.499	1.06092e-155	2.04417e-151
RPS24	-0.341172	1	1	0	0
RPS27	-0.342097	1	1	0	0
ANXA6	-0.342103	0.456	0.607	7.07922e-213	1.36402e-208
MYO1G	-0.344035	0.245	0.398	6.94153e-223	1.33749e-218
AHNAK	-0.345056	0.686	0.809	2.32543e-235	4.48064e-231
ATP6V1G1	-0.345231	0.7	0.826	5.20198e-239	1.00232e-234
RPS25	-0.347098	1	1	0	0
TBC1D10C	-0.347812	0.368	0.549	1.10878e-248	2.1364e-244
PYURF	-0.349554	0.368	0.533	4.42584e-227	8.5277e-223
RPS8	-0.34978	1	1	0	0
RPS15A	-0.3511	1	1	0	0
RPL9	-0.351861	0.999	1	0	0
MTRNR2L12	-0.352387	0.444	0.572	2.44807e-25	4.71695e-21
RPS28	-0.353101	1	1	0	0
RPS7	-0.353368	1	1	0	0
STK38	-0.354251	0.177	0.327	1.82521e-257	3.51682e-253
RPL41	-0.354352	1	1	1.2158e-228	2.34261e-224
RPS3	-0.358314	1	1	0	0
RPS3A	-0.358583	1	1	0	0
RPS23	-0.359688	1	1	0	0
S100A10	-0.359762	0.795	0.904	7.68214e-272	1.48019e-267
ITGA4	-0.361027	0.287	0.428	9.50228e-202	1.8309e-197
RPL29	-0.361659	1	1	0	0
RPL11	-0.362093	1	1	0	0
RPLP0	-0.363366	1	1	0	0
RPL13	-0.364058	1	1	0	0
RPS19	-0.365061	1	1	0	0
LDHB	-0.365405	0.689	0.802	2.04795e-265	3.946e-261
RPL7A	-0.367554	1	1	0	0
CTSW	-0.367558	0.802	0.939	8.37878e-271	1.61442e-266
RPL5	-0.370144	0.999	1	0	0
RPL10A	-0.371233	0.999	1	0	0
TCF7	-0.372781	0.363	0.517	0	0
VAMP2	-0.374431	0.419	0.496	0	0
RPL19	-0.377728	1	1	0	0
RACK1	-0.379366	0.998	1	0	0
RPS12	-0.382269	1	1	0	0
RPL18	-0.383464	1	1	0	0
RPL14	-0.385205	1	1	0	0
RPL3	-0.385303	1	1	0	0
KDSR	-0.38568	0.095	0.242	3.05e-305	5.87363e-300
SYNE1	-0.386761	0.253	0.421	4.75871e-292	9.16908e-292
NDUFB9	-0.388918	0.476	0.651	5.04861e-283	9.72767e-279
PPP1CA	-0.39146	0.495	0.664	7.71772e-286	1.48705e-281
ITGB2	-0.39171	0.725	0.866	0	0
LIME1	-0.393289	0.332	0.474	0	0
RPL23A	-0.396206	0.999	1	0	0
UCP2	-0.398583	0.512	0.646	2.10883e-163	4.06329e-159
TIMP1	-0.399531	0.149	0.307	6.30751e-267	1.21533e-262
GTF3A	-0.400453	0.63	0.785	1.32751e-293	2.55785e-291
RPS14	-0.402634	1	1	0	0
ATF7IP2	-0.40278	0.29	0.468	7.4e-306	1.42795e-302
RASSF1	-0.422506	0.268	0.438	0	0
SELL	-0.428443	0.041	0.153	0	0
FLNA	-0.430686	0.611	0.77	1.73078e-292	3.33487e-291
MYO1F	-0.431168	0.319	0.51	0	0
RPL13A	-0.433378	0.995	1	0	0
BIN2	-0.43348	0.599	0.77	0	0
FLT3LG	-0.434436	0.527	0.715	5.064e-304	9.75765e-300
SAMD3	-0.437738	0.275	0.466	0	0
SYTL1	-0.438096	0.295	0.479	0	0
RPL18A	-0.440312	1	1	0	0
PFN1	-0.441851	0.99	0.998	0	0
NSG1	-0.443947	0.067	0.249	0	0
S100A6	-0.452625	0.961	0.99	0	0
LSP1	-0.458864	0.738	0.884	0	0
RPL6	-0.467368	1	1	0	0
KLF3	-0.467466	0.253	0.394	0	0
P2RY8	-0.473818	0.389	0.606	0	0
ADD3	-0.480699	0.253	0.467	0	0
NDUFB7	-0.485833	0.366	0.584	0	0
NKG7	-0.49814	0.971	0.992	0	0
RPSA	-0.501702	0.998	1	0	0
RASA3	-0.522358	0.252	0.437	0	0
SH3BGRL3	-0.531094	0.982	0.998	0	0
CNN2	-0.535065	0.74	0.882	0	0
HOPX	-0.53787	0.474	0.703	0	0
MT-ND4	-0.538951	0.913	0.987	0	0
S100A4	-0.545029	0.987	1	0	0
RIPOR2	-0.548043	0.356	0.597	0	0
RPS4Y1	-0.551472	0.104	0.171	1.07003e-59	2.06173e-55
TRAF3IP3	-0.552778	0.332	0.592	0	0
LIMD2	-0.595881	0.656	0.84	0	0
NOSIP	-0.605564	0.455	0.631	0	0
EMP3	-0.621231	0.587	0.833	0	0
MT-ATP8	-0.646821	0.978	0.996	0	0
MT-ND1	-0.659119	0.971	0.996	0	0
S1PR1	-0.669786	0.089	0.379	0	0
MT-ND6	-0.686525	0.696	0.876	0	0
C12orf75	-0.720072	0.142	0.433	0	0
CDC25B	-0.723052	0.131	0.414	0	0
MT-CO3	-0.738402	0.987	0.999	0	0
MT-CO2	-0.75675	0.991	0.999	0	0
MT-ND4L	-0.757253	0.973	0.998	0	0
LYAR	-0.782626	0.486	0.77	0	0
MT-ND3	-0.783338	0.97	0.998	0	0
KLF2	-0.790059	0.424	0.595	0	0
MT-ATP6	-0.808552	0.919	0.981	0	0
CD52	-0.822431	0.944	0.995	0	0
MT-ND5	-0.880406	0.966	0.995	0	0
MT-CYB	-0.926404	0.98	0.999	0	0
GNLY	-1.1002	0.113	0.27	3.76442e-291	7.25329e-292
gene = gene symbol
avg_log2FC = log2 fold change of the average expression between the two groups. Positive values indicate that the gene is more highly expressed in the first group.
pct.1 = percentage of cells where the gene is detected in the first group
pct.2 = percentage of cells where the gene is detected in the second group
p_val = P value
p_val_adj = adjusted P value, based on Bonferroni correction using all genes in the dataset

## Sheet: 3b
Supplementary Table 3b. Differentially expressed proteins between liver and blood MAIT cells.
protein	avg_log2FC	pct.1	pct.2	p_val	p_val_adj
CD56	1.40796	0.999	0.998	0	0
CD69	1.1484	1	0.993	0	0
CD244	0.974619	1	1	0	0
CD38	0.926116	1	0.999	0	0
CD49a	0.876177	0.998	0.978	0	0
CD54	0.529335	1	1	0	0
CD101	0.478578	1	1	0	0
CD195	0.445266	1	1	0	0
CD103	0.380497	0.996	0.994	2.5238e-57	3.45761e-55
CLEC12A	0.376588	0.991	0.962	0	0
HLA-DR	0.357103	1	0.997	0	0
CD146	0.324785	0.995	0.99	1.74507e-197	2.39074e-195
CD52	-0.337505	1	1	0	0
CD35	-0.347947	0.975	0.98	5.56679e-212	7.6265e-210
CD28	-0.362756	1	1	0	0
CD29	-0.397814	1	1	0	0
CD352	-0.460011	1	1	0	0
CD8	-0.496497	0.983	0.98	0	0
CD27	-0.507361	0.987	0.987	0	0
CD44	-0.520577	1	1	0	0
CD49d	-0.587709	1	1	0	0
CD49f	-0.724244	1	1	0	0
CD99	-1.06127	1	1	0	0
CD48	-1.15744	1	1	0	0
protein = protein name
avg_log2FC = log2 fold change of the average expression between the two groups. Positive values indicate that the protein is more highly expressed in the first group.
pct.1 = percentage of cells where the protein is detected in the first group
pct.2 = percentage of cells where the protein is detected in the second group
p_val = P value
p_val_adj = adjusted P value, based on Bonferroni correction using all proteins in the dataset

## Sheet: 3c
Supplementary Table 3c. Differentially expressed genes between liver and blood Tmem cells.
gene	avg_log2FC	pct.1	pct.2	p_val	p_val_adj
HSPA1A	3.44631	0.371	0.074	0	0
HSPA1B	2.72662	0.402	0.018	0	0
XCL2	2.12861	0.538	0.239	0	0
RGS1	1.9828	0.648	0.266	0	0
CCL4	1.97995	0.911	0.684	0	0
FOS	1.9744	0.912	0.553	0	0
HSPA6	1.90203	0.122	0.007	0	0
GADD45B	1.82428	0.801	0.526	0	0
XCL1	1.79569	0.249	0.047	0	0
JUN	1.79231	0.914	0.706	0	0
TUBB4B	1.7882	0.655	0.365	0	0
DNAJB1	1.71039	0.856	0.648	0	0
CCL4L2	1.69943	0.395	0.144	0	0
CCL3	1.68932	0.327	0.081	0	0
IFNG	1.61626	0.459	0.116	0	0
TNF	1.5214	0.388	0.082	0	0
PMAIP1	1.39501	0.522	0.248	0	0
FOSB	1.38597	0.741	0.36	0	0
ID2	1.37999	0.871	0.621	0	0
CREM	1.33319	0.64	0.349	0	0
CD69	1.32867	0.914	0.697	0	0
DNAJA1	1.31549	0.734	0.435	0	0
TUBA4A	1.31185	0.838	0.665	0	0
FAM177A1	1.30847	0.671	0.425	0	0
RGCC	1.30151	0.497	0.294	0	0
METRNL	1.29902	0.528	0.313	0	0
NR4A2	1.27109	0.742	0.493	0	0
ZFP36	1.26548	0.969	0.863	0	0
HSPD1	1.26355	0.58	0.293	0	0
CITED2	1.25249	0.521	0.261	0	0
BTG1	1.25176	0.878	0.721	0	0
H2AFX	1.25051	0.496	0.166	0	0
SAT1	1.24172	0.821	0.616	0	0
CRTAM	1.24098	0.469	0.188	0	0
EIF4A3	1.23153	0.491	0.171	0	0
HSP90AA1	1.22206	0.937	0.918	0	0
SRGN	1.22172	0.997	0.953	0	0
TSPYL2	1.21547	0.641	0.32	0	0
ATP1B3	1.21051	0.529	0.318	0	0
UBE2S	1.19852	0.52	0.268	0	0
SYTL3	1.18592	0.86	0.594	0	0
SLC2A3	1.16747	0.71	0.396	0	0
NFKBIA	1.16514	0.848	0.636	0	0
HSPH1	1.1237	0.482	0.203	0	0
SRSF7	1.11544	0.857	0.751	0	0
HSP90AB1	1.09874	0.89	0.836	0	0
DUSP1	1.09726	0.76	0.556	0	0
ATF3	1.07633	0.321	0.075	0	0
MARCKSL1	1.06426	0.399	0.106	0	0
SRSF2	1.05522	0.7	0.554	0	0
IFRD1	1.03662	0.562	0.287	0	0
PPP1R15A	1.03441	0.829	0.607	0	0
DUSP4	1.03152	0.259	0.08	7.97027e-292	1.53571e-291
ZNF331	1.03105	0.592	0.357	0	0
HSPE1	1.01319	0.682	0.487	0	0
KLF6	1.00498	0.913	0.83	0	0
HSPA5	1.00112	0.803	0.72	0	0
IER2	0.995583	0.849	0.743	0	0
YPEL5	0.984697	0.717	0.595	0	0
NEU1	0.975217	0.419	0.142	0	0
DDIT4	0.972445	0.795	0.595	0	0
JUND	0.970621	0.655	0.553	0	0
BRD2	0.969509	0.747	0.497	0	0
ZFP36L1	0.96839	0.7	0.493	0	0
H3F3B	0.958416	0.982	0.988	0	0
SLC7A5	0.953733	0.501	0.276	0	0
SYAP1	0.948311	0.599	0.362	0	0
ZFP36L2	0.944973	0.86	0.725	0	0
ISG20	0.940476	0.881	0.674	0	0
YBX3	0.937483	0.335	0.168	1.62183e-276	3.12495e-272
IER5L	0.931834	0.333	0.104	0	0
ALOX5AP	0.923021	0.47	0.236	0	0
IER5	0.920716	0.505	0.266	0	0
SERTAD1	0.916856	0.576	0.323	0	0
GABARAPL1	0.912428	0.653	0.416	0	0
STK17A	0.90081	0.601	0.416	0	0
CEMIP2	0.893304	0.717	0.485	0	0
SMAP2	0.888709	0.666	0.414	0	0
TNFRSF9	0.881905	0.245	0.058	0	0
SNHG12	0.874469	0.445	0.161	0	0
CXCR4	0.87379	0.922	0.778	0	0
MCL1	0.86921	0.701	0.496	0	0
GZMK	0.865914	0.549	0.303	1.08672e-299	2.09389e-295
CSRNP1	0.864821	0.511	0.297	0	0
TNFAIP3	0.862429	0.849	0.73	0	0
DDIT3	0.845843	0.383	0.133	0	0
PTGER4	0.84037	0.583	0.358	0	0
EIF4A1	0.839721	0.669	0.569	0	0
ODC1	0.83693	0.47	0.29	0	0
BTG2	0.835997	0.665	0.428	0	0
RGS2	0.829681	0.42	0.18	0	0
FKBP5	0.827326	0.563	0.308	0	0
TEX14	0.826409	0.205	0.051	5.52422e-260	1.06441e-255
PITPNC1	0.822083	0.548	0.398	2.64073e-294	5.08816e-293
CYCS	0.815044	0.726	0.541	0	0
NR4A3	0.813547	0.396	0.15	0	0
NFKBIZ	0.811868	0.382	0.16	0	0
CXCR6	0.810264	0.207	0.019	0	0
OASL	0.807207	0.324	0.159	2.83184e-243	5.4564e-239
PFKFB3	0.803728	0.334	0.087	0	0
EIF5	0.785732	0.714	0.581	0	0
GLUL	0.78176	0.427	0.234	0	0
CCNH	0.778819	0.823	0.61	0	0
SOCS1	0.775878	0.378	0.157	0	0
SLA	0.77136	0.641	0.389	0	0
FYN	0.756501	0.889	0.77	0	0
NASP	0.754246	0.462	0.248	0	0
FUS	0.749869	0.783	0.682	0	0
HSPA8	0.74612	0.967	0.926	0	0
TAGAP	0.745435	0.697	0.496	0	0
SLC38A2	0.743952	0.544	0.321	0	0
HERPUD1	0.735556	0.716	0.554	0	0
MT2A	0.734704	0.659	0.639	1.92718e-143	3.71329e-139
SIK3	0.73287	0.495	0.336	1.42668e-256	2.74893e-252
KDM6B	0.731745	0.376	0.177	3.46153e-297	6.66969e-293
DUSP2	0.72703	0.654	0.501	2.60142e-199	5.01241e-195
H1FX	0.726747	0.406	0.303	4.73292e-81	9.11939e-77
CYTIP	0.719472	0.824	0.667	0	0
PIM3	0.717227	0.369	0.183	3.50176e-239	6.74719e-235
JUNB	0.713932	0.886	0.725	0	0
SRSF3	0.713051	0.767	0.614	0	0
ZFAND5	0.707157	0.437	0.228	6.9303e-303	1.33532e-299
DDX24	0.700859	0.78	0.635	0	0
UBC	0.699891	0.994	0.992	0	0
PNRC1	0.694772	0.738	0.637	0	0
DUSP5	0.694252	0.396	0.21	2.27804e-236	4.38932e-232
LDHA	0.693808	0.792	0.789	7.65183e-281	1.47436e-276
TNFRSF1B	0.692611	0.542	0.341	1.41269e-302	2.72197e-297
NR4A1	0.690572	0.229	0.062	6.23014e-271	1.20042e-266
USP36	0.690087	0.467	0.255	4.39753e-295	8.47317e-292
NUFIP2	0.687519	0.45	0.243	3.4252e-296	6.59968e-292
RHOB	0.679497	0.277	0.089	1.09499e-288	2.10984e-284
VPS37B	0.6791	0.535	0.398	5.46065e-246	1.05216e-241
ELL2	0.678761	0.457	0.259	4.3025e-287	8.29007e-283
CCNL1	0.678659	0.733	0.589	0	0
FTH1	0.677495	0.996	0.998	2.21035e-125	4.25891e-121
CCL3L1	0.67678	0.131	0.011	2.58889e-291	4.98828e-288
FNBP1	0.675554	0.635	0.484	8.70803e-286	1.67786e-281
ZSWIM6	0.675514	0.344	0.14	8.826e-304	1.70059e-300
CDKN1A	0.674785	0.259	0.072	7.87041e-287	1.51647e-282
SARAF	0.670623	0.979	0.962	0	0
SLC3A2	0.6668	0.553	0.354	0	0
PBX4	0.666405	0.297	0.111	5.33017e-260	1.02702e-255
ZFAS1	0.665958	0.837	0.719	0	0
SQSTM1	0.665457	0.609	0.503	7.03506e-255	1.35551e-250
AC044849.1	0.665216	0.359	0.193	2.42047e-217	4.66377e-213
EML4	0.665102	0.669	0.514	4.38104e-286	8.44139e-282
CLK1	0.663185	0.617	0.397	0	0
FOXO1	0.660964	0.397	0.191	9.95925e-286	1.91895e-281
RUNX3	0.659156	0.774	0.679	2.45679e-291	4.73374e-292
H2AFZ	0.658673	0.668	0.532	2.75608e-275	5.31041e-271
SAMSN1	0.658166	0.55	0.382	1.42786e-255	2.75119e-251
TGFB1	0.654336	0.617	0.591	3.07024e-133	5.91574e-129
PPP1R10	0.648865	0.381	0.161	0	0
HEXIM1	0.647253	0.315	0.085	0	0
CHMP1B	0.647212	0.373	0.205	1.25608e-224	2.42021e-220
CRYBG1	0.642492	0.582	0.357	9.50273e-262	1.83099e-257
AMD1	0.641692	0.502	0.307	4.0411e-285	7.78638e-281
CBLB	0.638626	0.705	0.508	1.28828e-297	2.48227e-292
PDE4B	0.637317	0.475	0.314	8.66551e-185	1.66967e-180
SNHG8	0.634878	0.682	0.525	1.35019e-291	2.60155e-291
GLS	0.632331	0.443	0.265	1.01004e-256	1.94615e-252
HMGB2	0.627599	0.588	0.453	1.49386e-227	2.87837e-223
MYLIP	0.621854	0.434	0.261	1.06959e-226	2.0609e-222
ZC3H12A	0.62083	0.403	0.214	7.96342e-237	1.53439e-232
SLC1A5	0.619007	0.282	0.082	7.07368e-300	1.36296e-295
PDE4A	0.618168	0.305	0.113	1.01836e-290	1.96217e-286
PIK3R1	0.618066	0.788	0.622	1.24138e-291	2.39189e-291
ELF1	0.615368	0.768	0.607	0	0
NFKB1	0.614954	0.453	0.32	7.58157e-150	1.46082e-145
EIF4A2	0.613379	0.806	0.663	0	0
RHOH	0.613197	0.677	0.52	1.14111e-273	2.19869e-269
PHLDA1	0.610696	0.191	0.051	4.63882e-210	8.93808e-206
CD83	0.610676	0.302	0.138	1.18114e-211	2.27581e-207
IPCEF1	0.60984	0.368	0.174	1.33717e-252	2.57646e-248
RANBP2	0.60641	0.489	0.342	1.2369e-220	2.38326e-216
DYNLL1	0.605957	0.522	0.309	1.80252e-291	3.47309e-293
PDE7A	0.605503	0.444	0.271	1.43457e-217	2.76413e-213
SH2D2A	0.603103	0.621	0.444	3.66027e-285	7.05261e-281
NR3C1	0.601776	0.541	0.415	1.09596e-169	2.11169e-165
JMY	0.601448	0.363	0.191	1.03135e-229	1.98721e-225
IL7R	0.599098	0.337	0.366	1.43826e-119	2.77124e-115
AKAP13	0.593981	0.797	0.65	1.00136e-298	1.92942e-292
HLA-DQB1	0.593675	0.409	0.251	6.67543e-165	1.28622e-160
REL	0.592296	0.627	0.493	2.04868e-233	3.9474e-229
HIST1H4C	0.590828	0.65	0.574	1.20343e-187	2.31877e-183
IVNS1ABP	0.585599	0.425	0.228	7.32067e-262	1.41055e-257
NAMPT	0.582038	0.322	0.132	2.20035e-262	4.23964e-258
FABP5	0.578438	0.276	0.129	2.23562e-183	4.30759e-179
POLR2A	0.575945	0.485	0.292	6.05047e-268	1.1658e-263
IFI16	0.575003	0.514	0.329	5.64467e-265	1.08762e-260
CD96	0.574624	0.661	0.526	2.78893e-228	5.3737e-224
GADD45A	0.57356	0.276	0.117	1.04621e-189	2.01584e-185
TUBA1C	0.570666	0.344	0.182	3.61358e-207	6.96265e-203
GSPT1	0.564866	0.468	0.335	3.4597e-149	6.66615e-145
SLC38A1	0.560889	0.714	0.532	1.77213e-291	3.41454e-287
BCL2L11	0.560677	0.28	0.099	5.82862e-251	1.12306e-246
GNAS	0.560625	0.692	0.632	4.70745e-154	9.07032e-150
ITK	0.559721	0.551	0.388	1.71924e-210	3.31264e-206
AC007384.1	0.559668	0.302	0.133	3.11405e-244	6.00016e-240
KPNA2	0.559011	0.358	0.189	1.05952e-202	2.04148e-198
SMCHD1	0.558577	0.621	0.486	2.64925e-159	5.10458e-155
PTPN22	0.556158	0.512	0.337	1.10176e-216	2.12287e-212
BAZ1A	0.554025	0.419	0.271	1.78545e-167	3.44021e-163
ARF4	0.553374	0.525	0.33	5.19255e-287	1.0005e-282
ZNF831	0.552864	0.401	0.222	7.7306e-204	1.48953e-199
OAT	0.552178	0.379	0.196	6.0049e-239	1.15702e-234
ICOS	0.550625	0.22	0.082	1.88807e-169	3.63794e-165
RALGAPA1	0.548947	0.45	0.305	3.5649e-158	6.86885e-154
TOP1	0.548578	0.465	0.289	2.58965e-217	4.98974e-213
MAT2A	0.546894	0.37	0.198	9.8665e-233	1.90108e-228
TNFSF9	0.544759	0.211	0.075	6.0721e-171	1.16997e-166
AREG	0.544585	0.205	0.105	1.94164e-81	3.74115e-77
CNOT6L	0.54408	0.628	0.436	1.51863e-218	2.9261e-214
GADD45G	0.543343	0.136	0.016	3.85827e-239	7.43411e-235
TUBA1B	0.538087	0.712	0.636	5.5554e-189	1.07041e-184
PIK3IP1	0.537266	0.689	0.489	1.89941e-238	3.65978e-234
CKS2	0.533599	0.273	0.092	8.6023e-257	1.65749e-252
DDX3X	0.528918	0.633	0.486	1.86131e-202	3.58637e-198
DUSP10	0.528143	0.302	0.15	8.03966e-184	1.54908e-179
RNF19A	0.526536	0.57	0.446	2.36308e-150	4.55318e-146
PARP8	0.523135	0.759	0.614	1.82964e-199	3.52534e-195
WSB1	0.523029	0.603	0.428	2.99446e-265	5.76973e-261
AKIRIN2	0.522574	0.481	0.317	3.91701e-203	7.5473e-199
PLIN2	0.52062	0.343	0.213	7.77325e-149	1.49775e-144
LEPROTL1	0.519301	0.731	0.621	7.48304e-172	1.44183e-167
DNAJB6	0.519098	0.684	0.545	1.18757e-219	2.28821e-215
TAF1D	0.518959	0.566	0.382	4.86094e-219	9.36606e-215
OXNAD1	0.517302	0.378	0.219	1.98883e-179	3.83207e-175
ADGRE5	0.516755	0.79	0.674	2.93841e-227	5.66174e-223
LYST	0.514695	0.481	0.349	2.73764e-174	5.27489e-170
PABPC1	0.51458	0.976	0.967	0	0
CEBPB	0.514501	0.372	0.292	6.97988e-63	1.34488e-58
CMSS1	0.513559	0.243	0.129	5.239e-114	1.00945e-109
JMJD6	0.513329	0.42	0.277	3.1843e-143	6.13551e-139
AKNA	0.513053	0.745	0.619	2.49244e-236	4.80244e-232
PDCD1	0.51299	0.182	0.044	4.79452e-246	9.23807e-242
IDI1	0.512589	0.53	0.389	2.59089e-159	4.99213e-155
STAT4	0.512064	0.63	0.512	2.4941e-175	4.80564e-171
BHLHE40	0.508075	0.514	0.458	6.52134e-98	1.25653e-93
RSRC2	0.507871	0.619	0.441	1.31745e-221	2.53846e-217
PNP	0.504171	0.263	0.108	7.25638e-207	1.39816e-202
MAP1LC3B	0.502896	0.695	0.591	9.13317e-214	1.75978e-209
MKNK2	0.502868	0.397	0.261	5.45089e-160	1.05028e-155
SFPQ	0.500737	0.583	0.464	6.57772e-159	1.2674e-154
GLCCI1	0.495097	0.393	0.271	5.46849e-100	1.05367e-95
SNHG15	0.495018	0.459	0.295	1.49997e-189	2.89015e-185
DUSP6	0.491124	0.177	0.036	9.94725e-238	1.91664e-233
HLA-DQA1	0.490194	0.345	0.224	3.10726e-128	5.98706e-124
IL21R	0.489051	0.389	0.247	1.07711e-147	2.07538e-143
ANKRD28	0.488666	0.189	0.083	6.83783e-148	1.31751e-143
TUBB2A	0.487531	0.267	0.121	2.31434e-152	4.45927e-148
NXF1	0.48703	0.326	0.16	6.58928e-209	1.26962e-204
ID1	0.485244	0.151	0.038	1.73488e-174	3.34276e-170
CD44	0.484596	0.799	0.733	1.2362e-199	2.38191e-195
AGO2	0.484207	0.336	0.181	1.04631e-167	2.01603e-163
ARID5A	0.483482	0.469	0.322	9.73339e-149	1.87543e-144
SLA2	0.479068	0.445	0.338	2.36972e-138	4.56598e-134
IFNGR1	0.477319	0.468	0.314	2.04111e-134	3.93281e-130
BATF	0.47697	0.317	0.213	1.02851e-164	1.98174e-160
SKIL	0.476351	0.333	0.199	2.3647e-130	4.5563e-126
SRRT	0.475583	0.437	0.353	3.78804e-87	7.29879e-83
TLE4	0.474373	0.377	0.245	6.33493e-141	1.22061e-136
NEDD9	0.473287	0.363	0.21	8.22656e-155	1.58509e-150
CSKMT	0.466151	0.246	0.107	1.80217e-197	3.47242e-193
COTL1	0.466102	0.395	0.283	4.18869e-67	8.07076e-63
ARHGAP9	0.464448	0.624	0.51	1.94045e-165	3.73886e-161
Z93241.1	0.464237	0.193	0.086	2.12511e-173	4.09467e-169
ATF4	0.463408	0.415	0.246	3.83747e-191	7.39404e-187
RBM38	0.461956	0.566	0.482	2.78856e-99	5.373e-95
CROCC	0.461845	0.235	0.111	1.63607e-144	3.15239e-140
ST3GAL1	0.458987	0.465	0.317	4.95731e-180	9.55175e-176
NEAT1	0.457581	0.613	0.511	1.34124e-179	2.5843e-175
PRDM1	0.455106	0.536	0.394	1.10465e-115	2.12844e-111
PIM2	0.454544	0.402	0.244	1.3722e-128	2.64396e-124
RASGEF1B	0.454122	0.245	0.1	1.37894e-172	2.65694e-168
EGR1	0.453498	0.148	0.019	5.72194e-261	1.1025e-256
PPP1R16B	0.452989	0.477	0.346	8.0275e-105	1.54674e-100
TIPARP	0.452591	0.382	0.244	1.12577e-126	2.16913e-122
KMT2E-AS1	0.451849	0.325	0.177	1.38205e-158	2.66293e-154
HNRNPAB	0.451761	0.303	0.156	1.7306e-158	3.33452e-154
UBB	0.450915	0.934	0.937	2.13004e-214	4.10417e-210
TG	0.449871	0.21	0.079	5.51959e-165	1.06351e-160
IER3	0.447928	0.161	0.05	1.14209e-161	2.20058e-157
KIF13B	0.444857	0.41	0.255	8.02625e-129	1.5465e-124
AUTS2	0.444645	0.373	0.289	1.78286e-82	3.43521e-78
ATXN1	0.442918	0.425	0.291	3.04326e-117	5.86376e-113
HIST1H1C	0.439618	0.356	0.289	1.8483e-66	3.5613e-62
NOP56	0.439171	0.332	0.174	7.03173e-182	1.35487e-177
TENT5C	0.438644	0.555	0.441	1.50717e-102	2.90401e-98
IL6ST	0.438097	0.239	0.107	1.0327e-151	1.98981e-147
BACH2	0.43649	0.194	0.098	2.56102e-98	4.93456e-94
CHD2	0.43646	0.533	0.391	1.74964e-158	3.3712e-154
AC025164.1	0.436083	0.233	0.116	3.73373e-148	7.19415e-144
JMJD1C	0.435924	0.481	0.349	3.76343e-136	7.25138e-132
CHST11	0.435595	0.399	0.279	2.94047e-103	5.6657e-99
CBX4	0.43521	0.372	0.252	3.07182e-98	5.91879e-94
GATA3	0.434998	0.347	0.249	3.26537e-73	6.29171e-69
RARA	0.434868	0.275	0.131	1.1019e-158	2.12314e-154
GGA2	0.434403	0.304	0.177	5.7086e-108	1.09993e-103
LPIN1	0.433974	0.348	0.206	2.31198e-152	4.45473e-148
RAB8B	0.433394	0.42	0.28	2.60361e-144	5.01663e-140
PABPC4	0.432445	0.271	0.146	3.88351e-131	7.48275e-127
IDS	0.431351	0.713	0.636	7.34427e-138	1.41509e-133
CD7	0.430556	0.774	0.758	2.20231e-123	4.24341e-119
CMIP	0.429258	0.358	0.217	9.25513e-114	1.78328e-109
CACYBP	0.42904	0.386	0.274	1.19686e-139	2.30612e-135
SLBP	0.427338	0.308	0.187	8.87462e-102	1.70996e-97
CSNK1D	0.425905	0.434	0.288	7.38864e-130	1.42364e-125
EIF4G2	0.424163	0.725	0.645	2.51516e-205	4.84622e-201
TRAT1	0.423442	0.266	0.141	6.89936e-143	1.32937e-138
APBA2	0.423237	0.298	0.161	6.27361e-120	1.2088e-115
ARID4B	0.422393	0.688	0.583	5.02199e-150	9.67636e-146
FAM102A	0.42054	0.217	0.08	1.78425e-171	3.43789e-167
UBE2A	0.419602	0.39	0.239	2.19838e-162	4.23584e-158
PPP1CB	0.418862	0.402	0.268	7.71514e-121	1.48655e-116
PHF20	0.418347	0.62	0.483	3.54896e-146	6.83813e-142
GPR171	0.417781	0.204	0.081	2.13399e-174	4.11176e-170
PTMA	0.417331	0.999	1	1.38653e-191	2.67157e-187
PMEPA1	0.417117	0.137	0.025	1.12177e-197	2.16143e-193
ZHX2	0.416405	0.266	0.133	1.07872e-148	2.07849e-144
EOMES	0.416303	0.248	0.115	1.43058e-157	2.75644e-153
RBM39	0.416067	0.919	0.864	1.13756e-229	2.19186e-225
SNHG7	0.416037	0.395	0.275	7.47449e-93	1.44018e-88
TRMT112	0.413367	0.708	0.586	3.9879e-188	7.68389e-184
JPT1	0.413114	0.445	0.301	9.45847e-155	1.82246e-150
PLK3	0.413066	0.237	0.102	3.57464e-135	6.88761e-131
NFATC2	0.412413	0.471	0.376	5.60604e-92	1.08017e-87
HNRNPUL1	0.411584	0.539	0.432	8.30713e-104	1.60062e-99
UBALD2	0.409604	0.488	0.393	2.04059e-71	3.9318e-67
PDCD4	0.409512	0.697	0.605	6.05835e-149	1.16732e-144
TOB1	0.408322	0.316	0.198	1.10537e-106	2.12983e-102
CYTOR	0.406881	0.541	0.445	1.34815e-120	2.59762e-116
H2AFJ	0.405328	0.344	0.228	1.13336e-119	2.18375e-115
RPL22L1	0.40474	0.6	0.481	7.01386e-156	1.35143e-151
RSRP1	0.404105	0.743	0.671	6.29123e-165	1.21219e-160
HNRNPLL	0.403863	0.231	0.118	3.74651e-98	7.21878e-94
FOSL2	0.401957	0.402	0.274	1.73079e-95	3.33488e-91
RILPL2	0.401187	0.307	0.178	4.29919e-129	8.28367e-125
INTS6	0.400014	0.315	0.186	6.38024e-118	1.22935e-113
GNG2	0.399662	0.77	0.709	3.34037e-132	6.43622e-128
IQGAP2	0.39902	0.564	0.45	2.12209e-93	4.08884e-89
CHORDC1	0.398817	0.288	0.153	3.24298e-152	6.24857e-148
TRA2B	0.397843	0.615	0.523	4.30389e-133	8.29273e-129
NOP58	0.397593	0.536	0.413	3.23309e-129	6.22952e-125
EMD	0.397287	0.607	0.506	4.76287e-144	9.1771e-140
STK17B	0.395817	0.672	0.592	2.70896e-74	5.21962e-70
MAP3K8	0.394961	0.54	0.455	3.97388e-64	7.65687e-60
TSC22D3	0.39496	0.982	0.955	2.30247e-268	4.4364e-264
SPTAN1	0.39496	0.497	0.394	1.01996e-113	1.96526e-109
DDX21	0.394892	0.506	0.385	2.49491e-109	4.80719e-105
FAM53C	0.390527	0.233	0.093	1.12261e-167	2.16304e-163
IFIT2	0.390031	0.133	0.076	7.45836e-53	1.43708e-48
SIPA1L1	0.389923	0.228	0.117	2.95398e-103	5.69173e-99
MXD4	0.389463	0.33	0.225	4.67273e-70	9.00343e-66
SH2D1A	0.387895	0.435	0.317	9.25846e-134	1.78392e-129
YME1L1	0.38738	0.534	0.415	3.20607e-142	6.17746e-138
MAPRE2	0.38717	0.607	0.502	1.14324e-124	2.20279e-120
ETS1	0.386949	0.749	0.616	1.4757e-127	2.84338e-123
RBPJ	0.385254	0.246	0.143	6.07756e-106	1.17102e-101
PPP1R2	0.38234	0.596	0.491	2.41882e-116	4.66059e-112
PRPF38B	0.381986	0.562	0.432	2.98692e-143	5.75519e-139
MT1X	0.3817	0.319	0.227	1.09273e-96	2.10547e-92
AC015849.1	0.380241	0.128	0.041	1.18054e-113	2.27467e-109
SRSF5	0.379055	0.843	0.88	1.89551e-166	3.65226e-162
NANS	0.37848	0.216	0.079	3.25416e-173	6.27012e-169
EVI2A	0.378108	0.235	0.106	2.4937e-151	4.80487e-147
EIF1AX	0.377212	0.526	0.418	2.87104e-109	5.53192e-105
RBM8A	0.376958	0.722	0.627	2.68768e-140	5.17862e-136
SNHG25	0.376827	0.239	0.122	6.17043e-101	1.18892e-96
ZC3HAV1	0.375756	0.546	0.442	7.98163e-106	1.5379e-101
ARIH1	0.375415	0.404	0.292	1.47213e-80	2.8365e-76
WDR74	0.375274	0.353	0.238	1.39479e-121	2.68748e-117
ARL6IP1	0.373555	0.5	0.42	1.31226e-82	2.52846e-78
ASAP1	0.373507	0.203	0.096	3.03846e-103	5.85451e-99
LINC01871	0.373139	0.385	0.301	3.63369e-82	7.0014e-78
KLRB1	0.372803	0.273	0.207	1.04396e-39	2.01149e-35
PLEKHG2	0.372692	0.16	0.039	2.37182e-177	4.57002e-173
DNAAF2	0.372183	0.263	0.158	4.29247e-76	8.27074e-72
BIRC3	0.370373	0.253	0.143	5.81952e-97	1.1213e-92
NDUFS5	0.368841	0.712	0.665	1.89741e-136	3.65594e-132
DTHD1	0.367599	0.194	0.101	6.32982e-109	1.21963e-104
AC016831.7	0.366333	0.252	0.134	1.10131e-121	2.122e-117
AC243829.4	0.365922	0.142	0.04	8.37073e-143	1.61287e-138
CEBPZ	0.365294	0.438	0.324	1.08542e-89	2.09139e-85
TXLNG	0.364386	0.266	0.139	3.73836e-112	7.20306e-108
GFOD1	0.364034	0.172	0.047	3.55599e-184	6.85168e-180
PGK1	0.362338	0.728	0.73	2.48866e-94	4.79515e-90
NSMCE3	0.361665	0.388	0.295	9.84821e-62	1.89755e-57
CREB1	0.361261	0.336	0.244	4.60556e-87	8.87398e-83
SERPINB9	0.361159	0.388	0.304	8.62181e-79	1.66125e-74
HIST3H2A	0.361068	0.242	0.123	3.38539e-127	6.52296e-123
EPAS1	0.360566	0.121	0.011	1.09503e-226	2.10991e-222
GTF2B	0.35892	0.445	0.341	4.81856e-93	9.2844e-89
CYSTM1	0.358486	0.187	0.07	1.60064e-137	3.08411e-133
ARHGAP26	0.357642	0.384	0.269	1.06186e-72	2.04598e-68
DNAJB9	0.357616	0.311	0.184	1.38371e-114	2.66613e-110
TRIM28	0.356636	0.306	0.179	7.91653e-114	1.52536e-109
HLA-DQA2	0.356045	0.216	0.18	6.57041e-133	1.26599e-128
NFIL3	0.355685	0.215	0.103	1.21446e-98	2.34003e-94
NDRG1	0.355507	0.281	0.151	1.32052e-122	2.54438e-118
OFD1	0.354687	0.425	0.317	2.49123e-103	4.80011e-99
DCXR	0.353848	0.388	0.292	5.1553e-79	9.93323e-75
AL627171.1	0.352555	0.124	0.044	1.56048e-144	3.00673e-140
MAP1LC3A	0.350403	0.168	0.048	1.28386e-156	2.47374e-152
LINC02446	0.350204	0.238	0.258	7.98339e-83	1.53824e-78
EIF1	0.349831	1	0.999	9.54783e-234	1.83968e-229
STX11	0.348415	0.206	0.097	2.87756e-101	5.54448e-97
MAFF	0.347969	0.259	0.16	3.11222e-57	5.99662e-53
PLEKHO1	0.347682	0.251	0.155	2.29194e-70	4.41611e-66
SCML4	0.347668	0.478	0.397	2.12485e-97	4.09416e-93
SMARCA2	0.347469	0.426	0.323	4.49149e-75	8.65421e-71
CALM2	0.347176	0.79	0.772	9.56643e-133	1.84326e-128
MTHFD2	0.346243	0.219	0.1	2.72471e-125	5.24997e-121
SELENOK	0.3441	0.696	0.624	6.97923e-80	1.34476e-75
MT1E	0.343832	0.15	0.127	4.96901e-47	9.57428e-43
ADRB2	0.342581	0.3	0.221	3.53442e-87	6.81012e-83
ELOVL5	0.34201	0.424	0.301	9.98547e-104	1.924e-99
ARID5B	0.34077	0.517	0.416	2.20855e-81	4.25544e-77
BICDL1	0.34052	0.158	0.051	2.3083e-140	4.44763e-136
EZR	0.340478	0.75	0.741	1.84876e-79	3.56219e-75
NPM1	0.33994	0.943	0.936	2.70519e-170	5.21236e-166
CMTM7	0.339483	0.26	0.164	6.04459e-74	1.16467e-69
BCL11B	0.338521	0.383	0.287	6.04235e-59	1.16424e-54
TERF1	0.338052	0.24	0.153	1.0171e-76	1.95975e-72
SESN2	0.333095	0.212	0.091	9.25925e-128	1.78407e-123
RELB	0.331978	0.283	0.18	1.12617e-61	2.1699e-57
BCAS2	0.331613	0.47	0.368	1.49706e-90	2.88454e-86
CHD1	0.331003	0.435	0.345	8.10703e-54	1.56206e-49
DENND4A	0.33086	0.35	0.251	3.75139e-68	7.22819e-64
NCF1	0.330511	0.154	0.053	2.369e-120	4.5646e-116
BCL6	0.330401	0.17	0.06	4.23707e-124	8.16399e-120
SURF4	0.328495	0.426	0.327	1.95814e-88	3.77294e-84
ABCG1	0.328293	0.144	0.039	4.19417e-147	8.08133e-143
BCL2A1	0.327616	0.238	0.145	4.74557e-84	9.14377e-80
CMC2	0.327035	0.401	0.282	9.21365e-88	1.77529e-83
TANK	0.326182	0.34	0.248	1.18256e-82	2.27856e-78
SPRY2	0.326141	0.104	0.015	6.79098e-166	1.30849e-161
WARS2	0.325794	0.21	0.101	3.40345e-117	6.55777e-113
IKZF3	0.325029	0.489	0.379	1.72403e-104	3.32187e-100
AL118516.1	0.324791	0.324	0.243	7.68307e-75	1.48037e-70
SLC30A1	0.324667	0.142	0.027	2.45746e-189	4.73503e-185
ARAP2	0.324556	0.413	0.313	1.17657e-62	2.26702e-58
SERP1	0.323331	0.627	0.548	1.48854e-91	2.86813e-87
SHISA5	-0.322148	0.453	0.605	3.69359e-78	7.11681e-74
SH3BP1	-0.322958	0.119	0.244	7.36761e-163	1.41959e-158
PPIB	-0.323203	0.845	0.91	3.16896e-123	6.10596e-119
MFSD10	-0.32339	0.299	0.438	5.21389e-88	1.00461e-83
RPS4Y1	-0.32411	0.214	0.276	1.48311e-12	2.85765e-08
SHKBP1	-0.324912	0.218	0.36	7.27046e-90	1.40087e-85
IL2RG	-0.325203	0.588	0.599	6.43932e-181	1.24073e-176
KLF12	-0.326667	0.238	0.366	9.17803e-115	1.76842e-110
AGTRAP	-0.327311	0.192	0.332	1.79087e-89	3.45065e-85
ESYT1	-0.327696	0.127	0.258	3.24994e-97	6.26198e-93
IFITM3	-0.328157	0.122	0.193	2.7e-41	5.20235e-37
MYL12B	-0.330162	0.857	0.935	9.16812e-149	1.76651e-144
P4HB	-0.334256	0.506	0.65	6.09736e-90	1.17484e-85
FIS1	-0.33443	0.36	0.524	9.35263e-102	1.80206e-97
EID1	-0.334461	0.497	0.655	1.78025e-115	3.43019e-111
PRF1	-0.334882	0.642	0.801	4.2806e-125	8.24786e-121
PTPN6	-0.336678	0.235	0.387	3.73149e-86	7.18984e-82
BIN1	-0.336936	0.408	0.553	5.7946e-88	1.1165e-83
ADAM8	-0.339124	0.166	0.299	3.4979e-127	6.73976e-123
BLOC1S1	-0.339262	0.205	0.324	1.05963e-143	2.0417e-139
FKBP8	-0.341449	0.365	0.493	1.9326e-163	3.72374e-159
LAMTOR1	-0.342527	0.261	0.426	3.1387e-123	6.04766e-119
TSPAN32	-0.343513	0.129	0.272	8.12056e-135	1.56467e-130
GPAA1	-0.344935	0.159	0.306	1.49687e-118	2.88418e-114
KRTCAP2	-0.346364	0.56	0.716	3.04498e-135	5.86706e-131
RAB37	-0.347261	0.178	0.325	1.42582e-101	2.74728e-97
ARPC3	-0.347316	0.826	0.92	1.00004e-157	1.92687e-153
DSTN	-0.348137	0.351	0.493	3.10489e-80	5.9825e-76
HIST1H1E	-0.349326	0.377	0.517	1.16115e-113	2.2373e-109
PRMT2	-0.350903	0.447	0.605	6.64827e-114	1.28099e-109
B2M	-0.351481	1	1	0	0
SERF2	-0.353343	0.975	0.995	1.33579e-291	2.5738e-290
CYBA	-0.353656	0.734	0.746	1.44541e-234	2.78501e-230
PAXX	-0.353706	0.631	0.775	1.35238e-111	2.60576e-107
GSTP1	-0.355538	0.613	0.756	2.4189e-115	4.66073e-111
TAGLN2	-0.356294	0.8	0.898	8.35958e-157	1.61072e-152
CD3G	-0.356785	0.713	0.846	8.3978e-136	1.61809e-131
APRT	-0.356863	0.612	0.769	5.26227e-144	1.01393e-139
P2RY8	-0.357416	0.421	0.594	6.2845e-158	1.2109e-153
GSTK1	-0.358296	0.623	0.775	6.72941e-145	1.29662e-140
DAZAP2	-0.359101	0.838	0.932	2.10274e-185	4.05157e-181
GPSM3	-0.35935	0.679	0.823	2.48086e-143	4.78011e-139
AP2M1	-0.363992	0.355	0.529	1.09593e-123	2.11164e-119
EIF5A	-0.364416	0.404	0.544	4.88413e-166	9.41075e-162
ARRB2	-0.364789	0.463	0.608	1.09511e-85	2.11006e-81
CFL1	-0.36513	0.993	0.999	4.87844e-220	9.39979e-216
PSME2	-0.366011	0.557	0.708	2.11966e-110	4.08415e-106
TPM3	-0.367571	0.875	0.936	1.47547e-179	2.84294e-175
STK38	-0.368188	0.224	0.384	5.57561e-109	1.07431e-104
GLIPR2	-0.369249	0.182	0.332	1.68159e-111	3.2401e-107
CD47	-0.370731	0.343	0.515	7.13978e-138	1.37569e-133
DRAP1	-0.371331	0.379	0.558	6.34136e-158	1.22185e-153
RNF213	-0.371828	0.575	0.719	2.78591e-117	5.36789e-113
TGFBR3	-0.373614	0.307	0.465	1.57836e-113	3.04118e-109
NME2	-0.375433	0.521	0.665	4.10484e-150	7.90921e-146
ARPC5	-0.378217	0.391	0.564	2.97203e-105	5.7265e-101
VAMP2	-0.378302	0.451	0.552	5.83772e-230	1.12481e-225
SAMHD1	-0.378725	0.358	0.539	5.58886e-134	1.07686e-129
C1orf162	-0.379121	0.108	0.233	9.21663e-110	1.77586e-105
ICAM3	-0.379541	0.624	0.771	2.0546e-149	3.9588e-145
DYNLT1	-0.380068	0.356	0.491	1.96428e-134	3.78477e-130
PSME1	-0.381266	0.863	0.951	8.89867e-227	1.7146e-222
LCK	-0.381421	0.664	0.819	1.27542e-143	2.45747e-139
TBCB	-0.382191	0.262	0.43	5.16133e-147	9.94486e-143
PNISR	-0.383494	0.529	0.687	2.08166e-134	4.01094e-130
ARHGAP30	-0.384875	0.281	0.443	5.07822e-100	9.78472e-96
SSBP3	-0.385634	0.095	0.241	1.44476e-204	2.78375e-200
PCBP2	-0.386605	0.627	0.729	1.07661e-58	2.07442e-54
CD320	-0.388852	0.13	0.271	1.93296e-133	3.72442e-129
SCP2	-0.388994	0.297	0.475	1.60239e-129	3.08749e-125
NDUFB2	-0.389115	0.506	0.673	1.36955e-126	2.63885e-122
HLA-C	-0.389646	1	1	0	0
CX3CR1	-0.391711	0.093	0.234	6.47359e-127	1.24733e-122
SNRPA	-0.395114	0.274	0.447	4.55397e-127	8.7746e-123
UQCR11	-0.400459	0.655	0.812	3.41222e-216	6.57466e-212
ARPC2	-0.401164	0.909	0.953	1.19876e-176	2.30978e-172
H3F3A	-0.401248	0.921	0.98	4.02153e-279	7.74869e-275
LIME1	-0.402198	0.403	0.544	3.52268e-193	6.78751e-189
ELOB	-0.402974	0.72	0.86	5.28013e-218	1.01738e-213
GZMA	-0.403911	0.786	0.903	2.51903e-190	4.85367e-186
PSMB10	-0.404651	0.39	0.576	1.57835e-126	3.04117e-122
PRKCB	-0.405062	0.339	0.495	9.6489e-163	1.85915e-158
TSPO	-0.405598	0.419	0.625	1.34753e-168	2.59642e-164
LAIR2	-0.407438	0.087	0.215	1.48594e-135	2.86311e-131
GABARAP	-0.408107	0.676	0.838	2.06325e-196	3.97547e-192
SSBP4	-0.408813	0.255	0.384	1.57323e-245	3.0313e-241
TXNIP	-0.410535	0.808	0.961	0	0
TTC38	-0.411308	0.162	0.317	3.36454e-128	6.48279e-124
ITGAM	-0.414168	0.105	0.264	1.21707e-181	2.34504e-177
MYL12A	-0.414454	0.833	0.975	0	0
NCR3	-0.415252	0.204	0.344	1.66651e-115	3.21102e-111
ZAP70	-0.418193	0.535	0.722	7.64988e-170	1.47398e-165
CYFIP2	-0.418578	0.389	0.579	1.42835e-155	2.75215e-151
RPS6KA1	-0.42092	0.157	0.323	5.50188e-133	1.0601e-128
ADD3	-0.421831	0.319	0.503	2.42596e-141	4.67435e-137
RGS19	-0.426995	0.175	0.346	2.64132e-143	5.08929e-139
TADA3	-0.429158	0.166	0.343	2.42694e-162	4.67624e-158
CAPN2	-0.432338	0.321	0.504	4.66788e-165	8.99406e-161
ARL6IP4	-0.434022	0.516	0.701	5.98629e-207	1.15344e-202
FLOT2	-0.437495	0.175	0.36	5.02953e-174	9.69091e-170
MT-ATP8	-0.44065	0.98	0.993	4.64207e-275	8.94435e-271
SELL	-0.44105	0.083	0.206	5.2462e-142	1.01084e-137
HMGN3	-0.443268	0.305	0.515	1.10843e-170	2.13572e-166
SYTL1	-0.449353	0.235	0.419	3.55138e-201	6.8428e-197
ITM2B	-0.449482	0.75	0.855	0	0
SYNE1	-0.451988	0.423	0.61	1.48232e-170	2.85613e-166
GTF3A	-0.454716	0.455	0.652	3.35355e-191	6.46162e-187
CORO1A	-0.45704	0.835	0.948	1.71432e-291	3.30316e-289
FLT3LG	-0.457374	0.187	0.366	2.99096e-161	5.76299e-157
GZMM	-0.458178	0.841	0.925	1.40435e-235	2.7059e-231
FCRL6	-0.459083	0.343	0.553	1.01224e-180	1.95038e-176
NDUFB9	-0.461864	0.466	0.674	2.72049e-211	5.24184e-207
CAPNS1	-0.463813	0.25	0.406	1.31619e-256	2.53603e-252
SUN2	-0.466446	0.469	0.616	6.5574e-241	1.26348e-236
RASSF1	-0.467819	0.297	0.485	3.60254e-185	6.94138e-181
CD99	-0.470547	0.915	0.977	0	0
ADGRG1	-0.472878	0.289	0.529	1.74075e-210	3.35408e-206
FGR	-0.473286	0.148	0.336	8.53447e-168	1.64442e-163
TRAPPC1	-0.473948	0.377	0.611	5.70592e-211	1.09942e-206
S100A10	-0.477957	0.823	0.947	1.77369e-294	3.41754e-293
SYNE2	-0.481338	0.509	0.695	2.72341e-207	5.24746e-203
RAP1GAP2	-0.489405	0.072	0.259	5.14281e-291	9.90917e-292
MT-ND4L	-0.49168	0.976	0.992	0	0
CD63	-0.497776	0.399	0.584	4.7979e-200	9.24459e-196
LAT	-0.500952	0.414	0.625	4.0386e-192	7.78157e-188
UCP2	-0.503677	0.515	0.716	5.26629e-168	1.01471e-163
IFITM2	-0.521865	0.847	0.936	1.43999e-252	2.77457e-248
ACTB	-0.522944	0.999	1	4.1589e-299	8.01337e-295
HCST	-0.527846	0.916	0.98	0	0
MT-ND3	-0.529213	0.977	0.996	0	0
PLEK	-0.53579	0.298	0.5	4.33761e-143	8.35771e-139
MT-ND1	-0.536123	0.957	0.985	0	0
MT-CO3	-0.541268	0.992	0.998	0	0
PRSS23	-0.541283	0.12	0.321	3.54233e-232	6.82537e-228
ANXA2	-0.542876	0.372	0.586	6.49172e-198	1.25082e-193
TRAF3IP3	-0.544642	0.35	0.599	6.7381e-248	1.2983e-243
IFITM1	-0.545083	0.967	0.992	0	0
TBC1D10C	-0.546729	0.363	0.622	4.10793e-280	7.91516e-276
CD8B	-0.547828	0.733	0.802	1.21403e-225	2.33919e-221
LY6E	-0.552587	0.624	0.821	7.22141e-275	1.39142e-270
ZNF683	-0.563712	0.116	0.22	5.55651e-103	1.07063e-98
BIN2	-0.568374	0.564	0.813	0	0
ITGB1	-0.570416	0.432	0.597	2.1548e-212	4.15187e-208
ARPC1B	-0.570984	0.534	0.736	3.07064e-297	5.91651e-293
RIPOR2	-0.577692	0.33	0.596	5.76885e-292	1.11154e-291
LIMD2	-0.581909	0.627	0.828	3.15468e-292	6.07843e-292
TPST2	-0.594766	0.295	0.539	4.03122e-292	7.76735e-290
MT-CYB	-0.594907	0.983	0.999	0	0
MYO1F	-0.595774	0.28	0.546	5.96353e-292	1.14905e-291
MT-ATP6	-0.596891	0.914	0.964	3.37086e-280	6.49497e-276
NDUFB7	-0.598573	0.302	0.569	0	0
GZMB	-0.606462	0.426	0.669	1.19987e-250	2.31191e-246
MYO1G	-0.616184	0.353	0.617	2.24888e-298	4.33313e-294
ITGB7	-0.623008	0.211	0.427	0	0
MT-CO2	-0.623098	0.995	1	0	0
CTSW	-0.62488	0.827	0.947	0	0
LSP1	-0.628337	0.809	0.959	0	0
MT-ND6	-0.631345	0.641	0.8	6.83394e-235	1.31676e-230
IL32	-0.632247	0.937	0.997	0	0
EFHD2	-0.637983	0.476	0.59	0	0
KLF3	-0.645292	0.251	0.441	0	0
AHNAK	-0.665645	0.63	0.837	0	0
ANXA6	-0.665922	0.505	0.776	0	0
HOPX	-0.682131	0.459	0.692	0	0
CDC25B	-0.690051	0.166	0.429	0	0
GZMH	-0.714014	0.749	0.867	0	0
NKG7	-0.733119	0.969	0.971	0	0
FLNA	-0.738397	0.636	0.853	0	0
MT-ND5	-0.766936	0.949	0.986	0	0
PPP1CA	-0.775006	0.493	0.779	0	0
ITGB2	-0.789658	0.821	0.963	0	0
S100A6	-0.798628	0.847	0.966	0	0
SH3BGRL3	-0.811635	0.967	0.999	0	0
EMP3	-0.844786	0.568	0.868	0	0
PFN1	-0.852303	0.989	1	0	0
LGALS1	-0.894227	0.41	0.594	5.62418e-266	1.08367e-261
C12orf75	-0.915979	0.341	0.691	0	0
S100A4	-1.071	0.882	0.989	0	0
FGFBP2	-1.11325	0.317	0.702	0	0
CD52	-1.20883	0.763	0.98	0	0
GNLY	-1.34156	0.268	0.53	2.17377e-297	4.18842e-292
gene = gene symbol
avg_log2FC = log2 fold change of the average expression between the two groups. Positive values indicate that the gene is more highly expressed in the first group.
pct.1 = percentage of cells where the gene is detected in the first group
pct.2 = percentage of cells where the gene is detected in the second group
p_val = P value
p_val_adj = adjusted P value, based on Bonferroni correction using all genes in the dataset

## Sheet: 3d
Supplementary Table 3d. Differentially expressed proteins between liver and blood Tmem cells.
protein	avg_log2FC	pct.1	pct.2	p_val	p_val_adj
CD49a	1.73854	0.995	0.972	0	0
CD69	0.813439	0.993	0.961	0	0
CD195	0.746947	1	1	0	0
CD244	0.66941	1	1	0	0
CD103	0.547172	0.991	0.988	8.88253e-43	1.21691e-40
CD38	0.545377	1	0.999	8.91496e-248	1.22135e-245
CD45RO	0.531053	1	1	2.53468e-98	3.47251e-96
CD224	0.477449	1	0.999	1.59258e-233	2.18183e-231
CD54	0.468476	1	0.999	0	0
CD279	0.410309	1	1	3.45858e-219	4.73825e-217
CD101	0.377728	1	1	2.86989e-121	3.93175e-119
CD352	-0.341627	1	1	0	0
CD49d	-0.423178	1	1	0	0
CD8	-0.426521	0.983	0.965	2.4962e-190	3.41979e-188
HLA-E	-0.438782	1	1	0	0
CD4	-0.458471	0.998	0.998	2.18141e-19	2.98853e-17
CD45RA	-0.472286	0.998	0.999	1.41661e-121	1.94075e-119
CD99	-0.559858	1	1	0	0
CD48	-0.598495	1	1	0	0
GPR56	-0.920586	0.981	0.995	0	0
CD57	-1.13289	1	1	0	0
CD62L	-1.44125	0.957	0.981	0	0
protein = protein name
avg_log2FC = log2 fold change of the average expression between the two groups. Positive values indicate that the protein is more highly expressed in the first group.
pct.1 = percentage of cells where the protein is detected in the first group
pct.2 = percentage of cells where the protein is detected in the second group
p_val = P value
p_val_adj = adjusted P value, based on Bonferroni correction using all proteins in the dataset

## Sheet: 3e
Supplementary Table 3e. Core liver genes and proteins.
genes	proteins
CCL4	CD69
HSPA1A	CD244
HSPA1B	CD38
TNF	CD49a
EGR1	CD54
CCL3	CD101
FOSB	CD195
ATF3	CD103
GADD45B
CD69
NFKBIZ
SRGN
PPP1R15A
CCL4L2
JUN
TUBB4B
REL
IFNG
CCL3L1
KLF6
PFKFB3
BCL2A1
NFKBIA
NFKB1
RGS1
METRNL
FOS
CREM
FAM177A1
IER2
BTG2
PMAIP1
CXCR6
PBX4
TEX14
SYTL3
SAT1
ADGRE5
MCL1
IFNGR1
SERPINB9
TSPYL2
BACH2
PHLDA1
BTG1
FKBP5
SLC7A5
GABARAPL1
SMAP2
DUSP5
JUND
GNG2
STAT4
DUSP2
KDM6B
CD83
EIF4A3
CITED2
SLC2A3
FNBP1
MT2A
DNAJA1
RGCC
FYN
RGS2
IL7R
ZC3H12A
CYCS
CYTIP
ZNF331
ID2
AKAP13
IER3
Z93241.1
PTGER4
SYAP1
HSPA5
CCNH
PNRC1
DNAJB1
PIM3
H1FX
SRSF7
SRSF2
H2AFX
CBLB
CD96
RELB
NEAT1
NR4A2
SQSTM1
NEDD9
YPEL5
PPP1R10
GLUL
CSRNP1
TUBA4A
BIRC3
ZFP36
AC007384.1
NR4A1
PARP8
SERTAD1
CROCC
SLA
DUSP10
UBC
RHOH
PLIN2
ISG20
JUNB
HSPE1
H3F3B
VPS37B
TAGAP
ZFAND5
TANK
BRD2
SAMSN1
HSPD1
NEU1
SNHG12
DUSP1
GNAS
TNFAIP3
UBB
POLR2A
SOCS1
UBE2S
RAB8B
TNFRSF1B
CRTAM
PITPNC1
DENND4A
CD7
GADD45G
HSPH1
RASGEF1B
MARCKSL1
SIPA1L1
ATP1B3
WDR74
PRDM1
PDE4A
ANKRD28
PDE4B
FOXO1
SMCHD1
SLC38A2
EIF4A1
RNF19A
PIK3IP1
STK17A
CLK1
TGFB1
DDIT4
HERPUD1
DDX3X
SCML4
PTPN22
OXNAD1
LINC01871
TIPARP
GLS
ELL2
EIF5
GPR171
EML4
PNP
IER5
SARAF
ARF4
ZNF831
ARHGAP9
RHOB
ALOX5AP
OFD1
CYTOR
ELF1
IVNS1ABP
TSC22D3
BAZ1A
IER5L
ZFP36L1
CNOT6L
SH2D2A
NR4A3
ZSWIM6
IPCEF1
DUSP6
JMY
CEMIP2
IFRD1
HSP90AB1
HSP90AA1
SKIL
EZR
INTS6
ZHX2
FTH1
ODC1
AKIRIN2
HEXIM1
HSPA8
SIK3
CCNL1
AGO2
KMT2E-AS1
ITK
PPP1R16B
HIST1H1C
GSPT1
PDE7A
PIM2
RUNX3
CDKN1A
JMJD1C
NAMPT
DNAJB6
DDX24
NUFIP2
TG
MAPRE2
ETS1
FUS
ELOVL5
DDIT3
STX11
PMEPA1
MKNK2
CRYBG1
IFI16
SLC3A2
NDRG1
SRSF3
YME1L1
AC025164.1
ATXN1
NASP
AC016831.7
CHD2
BCL2L11
BCL6
ARID4B
CSNK1D
RARA
SURF4
TOP1
RALGAPA1
SLC1A5
NR3C1
MYLIP
USP36
RSRC2
CHST11
IKZF3
LPIN1
IL21R
PPP1CB
AUTS2
EVI2A
SLC38A1
PHF20
IDS
AMD1
LYST
DDX21
GADD45A
WARS2
GATA3
H2AFZ
JMJD6
ICOS
KIF13B
CSKMT
EPAS1
TAF1D
ADRB2
CREB1
CEBPB
RSRP1
NOP58
WSB1
BATF
MAFF
FABP5
ARID5A
ARIH1
LDHA
TRAT1
HNRNPUL1
CXCR4
PLEKHG2
PDCD4
AREG
TLE4
NFATC2
AC015849.1
FOSL2
AKNA

[truncated: 29 more sheets: 4a, 4b, 5a, 5b, 6a, 6b, 6c, 6d, 6e, 6f, 6g, 6h, 7a, 7b, 8, 9, 10a, 10b, 10c, 10d …]
