# Supplementary material for: Single-cell analysis of human MAIT cell transcriptional, functional and clonal diversity
Source: Nat Immunol. 2023 Aug 14;24(9):1565–78. doi: 10.1038/s41590-023-01575-1 (PMC10457204; doi:10.1038/s41590-023-01575-1)
Supplement: Source Data Figs. 2, 3, 7 and 8 and Extended Data Figs. 2, 3, 5, 6 and 10 — Statistical source data. [file 41590_2023_1575_MOESM6_ESM.xlsx]

## Sheet: Fig. 2d
donor	chain	shannon diversity index
1.1	alpha	3.76693
1.1	beta	5.23064
1.2	alpha	4.55567
1.2	beta	6.07994
1.3	alpha	2.99287
1.3	beta	3.57579
1.4	alpha	1.23656
1.4	beta	2.49485
2.1	alpha	3.93977
2.1	beta	4.79106
2.2	alpha	4.64146
2.2	beta	5.97173
2.3	alpha	3.82081
2.3	beta	5.44647
2.4	alpha	4.57983
2.4	beta	5.72927
2.5	alpha	4.29643
2.5	beta	5.35807
2.6	alpha	4.71144
2.6	beta	6.0941
2.7	alpha	4.19184
2.7	beta	5.15537
2.8	alpha	4.72593
2.8	beta	6.25647

## Sheet: Fig. 2e
sample	tissue	number beta	percent
Blood 1.1	Blood	1	66.8394
Liver 1.1	Liver	1	67.2515
Blood 1.2	Blood	1	71.0191
Liver 1.2	Liver	1	65.5172
Blood 1.3	Blood	1	70.6767
Liver 1.3	Liver	1	75.2294
Liver 1.4	Liver	1	77.5862
Blood 2.1	Blood	1	67.052
Liver 2.1	Liver	1	70.2564
Blood 2.2	Blood	1	66.805
Liver 2.2	Liver	1	68.1661
Blood 2.3	Blood	1	71.6418
Liver 2.3	Liver	1	79.1667
Blood 2.4	Blood	1	70.6468
Blood 2.5	Blood	1	68.4466
Blood 2.6	Blood	1	72.7564
Blood 2.7	Blood	1	68.9516
Blood 2.8	Blood	1	70.3008
Blood 1.1	Blood	2	12.4352
Liver 1.1	Liver	2	12.8655
Blood 1.2	Blood	2	12.7389
Liver 1.2	Liver	2	14.2241
Blood 1.3	Blood	2	11.2782
Liver 1.3	Liver	2	7.33945
Liver 1.4	Liver	2	8.62069
Blood 2.1	Blood	2	19.6532
Liver 2.1	Liver	2	14.8718
Blood 2.2	Blood	2	13.278
Liver 2.2	Liver	2	14.8789
Blood 2.3	Blood	2	10.4478
Liver 2.3	Liver	2	8.33333
Blood 2.4	Blood	2	9.45274
Blood 2.5	Blood	2	15.534
Blood 2.6	Blood	2	10.5769
Blood 2.7	Blood	2	12.9032
Blood 2.8	Blood	2	12.406
Blood 1.1	Blood	3	7.25389
Liver 1.1	Liver	3	6.43275
Blood 1.2	Blood	3	5.41401
Liver 1.2	Liver	3	6.03448
Blood 1.3	Blood	3	9.02256
Liver 1.3	Liver	3	4.58716
Liver 1.4	Liver	3	5.17241
Blood 2.1	Blood	3	4.04624
Liver 2.1	Liver	3	3.07692
Blood 2.2	Blood	3	7.46888
Liver 2.2	Liver	3	4.15225
Blood 2.3	Blood	3	7.46269
Liver 2.3	Liver	3	0
Blood 2.4	Blood	3	7.46269
Blood 2.5	Blood	3	5.82524
Blood 2.6	Blood	3	4.48718
Blood 2.7	Blood	3	6.04839
Blood 2.8	Blood	3	2.63158
Blood 1.1	Blood	4	3.62694
Liver 1.1	Liver	4	2.92398
Blood 1.2	Blood	4	2.86624
Liver 1.2	Liver	4	3.44828
Blood 1.3	Blood	4	1.50376
Liver 1.3	Liver	4	1.83486
Liver 1.4	Liver	4	0
Blood 2.1	Blood	4	2.31214
Liver 2.1	Liver	4	3.58974
Blood 2.2	Blood	4	1.24481
Liver 2.2	Liver	4	2.42215
Blood 2.3	Blood	4	1.49254
Liver 2.3	Liver	4	2.08333
Blood 2.4	Blood	4	3.48259
Blood 2.5	Blood	4	1.94175
Blood 2.6	Blood	4	3.20513
Blood 2.7	Blood	4	3.22581
Blood 2.8	Blood	4	3.7594
Blood 1.1	Blood	>4	9.84456
Liver 1.1	Liver	>4	10.5263
Blood 1.2	Blood	>4	7.96178
Liver 1.2	Liver	>4	10.7759
Blood 1.3	Blood	>4	7.5188
Liver 1.3	Liver	>4	11.0092
Liver 1.4	Liver	>4	8.62069
Blood 2.1	Blood	>4	6.93642
Liver 2.1	Liver	>4	8.20513
Blood 2.2	Blood	>4	11.2033
Liver 2.2	Liver	>4	10.3806
Blood 2.3	Blood	>4	8.95522
Liver 2.3	Liver	>4	10.4167
Blood 2.4	Blood	>4	8.95522
Blood 2.5	Blood	>4	8.25243
Blood 2.6	Blood	>4	8.97436
Blood 2.7	Blood	>4	8.87097
Blood 2.8	Blood	>4	10.9023

## Sheet: Fig. 2f
donor	cell type	number beta	percent
1.1	MAIT	1	67.033
1.1	MAIT	2	12.6374
1.1	MAIT	3	6.86813
1.1	MAIT	4	3.2967
1.1	MAIT	>4	10.1648
1.2	MAIT	1	68.6813
1.2	MAIT	2	13.37
1.2	MAIT	3	5.67766
1.2	MAIT	4	3.11355
1.2	MAIT	>4	9.15751
1.2	Tmem	1	97.1675
1.2	Tmem	2	2.3399
1.2	Tmem	3	0.492611
1.2	Tmem	4	0
1.2	Tmem	>4	0
1.3	MAIT	1	72.7273
1.3	MAIT	2	9.50413
1.3	MAIT	3	7.02479
1.3	MAIT	4	1.65289
1.3	MAIT	>4	9.09091
1.3	Tmem	1	97.527
1.3	Tmem	2	1.85471
1.3	Tmem	3	0.309119
1.3	Tmem	4	0.15456
1.3	Tmem	>4	0.15456
1.4	MAIT	1	77.5862
1.4	MAIT	2	8.62069
1.4	MAIT	3	5.17241
1.4	MAIT	4	0
1.4	MAIT	>4	8.62069
2.1	MAIT	1	68.75
2.1	MAIT	2	17.1196
2.1	MAIT	3	3.53261
2.1	MAIT	4	2.98913
2.1	MAIT	>4	7.6087
2.1	Tmem	1	99.5117
2.1	Tmem	2	0.488281
2.1	Tmem	3	0
2.1	Tmem	4	0
2.1	Tmem	>4	0
2.2	MAIT	1	67.5472
2.2	MAIT	2	14.1509
2.2	MAIT	3	5.66038
2.2	MAIT	4	1.88679
2.2	MAIT	>4	10.7547
2.2	Tmem	1	99.2179
2.2	Tmem	2	0.729927
2.2	Tmem	3	0.0521376
2.2	Tmem	4	0
2.2	Tmem	>4	0
2.3	MAIT	1	74.7826
2.3	MAIT	2	9.56522
2.3	MAIT	3	4.34783
2.3	MAIT	4	1.73913
2.3	MAIT	>4	9.56522
2.3	Tmem	1	98.8194
2.3	Tmem	2	0.972222
2.3	Tmem	3	0.0694444
2.3	Tmem	4	0.138889
2.3	Tmem	>4	0
2.4	MAIT	1	70.6468
2.4	MAIT	2	9.45274
2.4	MAIT	3	7.46269
2.4	MAIT	4	3.48259
2.4	MAIT	>4	8.95522
2.4	Tmem	1	98.9632
2.4	Tmem	2	0.848256
2.4	Tmem	3	0
2.4	Tmem	4	0.188501
2.4	Tmem	>4	0
2.5	MAIT	1	68.4466
2.5	MAIT	2	15.534
2.5	MAIT	3	5.82524
2.5	MAIT	4	1.94175
2.5	MAIT	>4	8.25243
2.5	Tmem	1	98.7406
2.5	Tmem	2	1.25945
2.5	Tmem	3	0
2.5	Tmem	4	0
2.5	Tmem	>4	0
2.6	MAIT	1	72.7564
2.6	MAIT	2	10.5769
2.6	MAIT	3	4.48718
2.6	MAIT	4	3.20513
2.6	MAIT	>4	8.97436
2.6	Tmem	1	99.3197
2.6	Tmem	2	0.566893
2.6	Tmem	3	0.113379
2.6	Tmem	4	0
2.6	Tmem	>4	0
2.7	MAIT	1	68.9516
2.7	MAIT	2	12.9032
2.7	MAIT	3	6.04839
2.7	MAIT	4	3.22581
2.7	MAIT	>4	8.87097
2.7	Tmem	1	99.5128
2.7	Tmem	2	0.487211
2.7	Tmem	3	0
2.7	Tmem	4	0
2.7	Tmem	>4	0
2.8	MAIT	1	70.3008
2.8	MAIT	2	12.406
2.8	MAIT	3	2.63158
2.8	MAIT	4	3.7594
2.8	MAIT	>4	10.9023
2.8	Tmem	1	99.1841
2.8	Tmem	2	0.815851
2.8	Tmem	3	0
2.8	Tmem	4	0
2.8	Tmem	>4	0

## Sheet: Fig. 2g
cell type	donor	percent shared
MAIT	1.1	76.4397
MAIT	1.2	71.1512
MAIT	1.3	83.8409
MAIT	2.1	78.5824
MAIT	2.2	65.9891
MAIT	2.3	58.7726
Tmem	1.2	77.147
Tmem	1.3	89.3563
Tmem	2.1	58.1824
Tmem	2.2	61.2114
Tmem	2.3	10.914

## Sheet: Fig. 3j
donor	coreceptor	number clonotypes
1.1	CD8	371
1.1	DN	218
1.2	CD8	348
1.2	DN	267
1.3	CD8	114
1.3	DN	127
1.4	CD8	8
1.4	DN	12
2.1	CD8	194
2.1	DN	135
2.2	CD8	297
2.2	DN	194
2.3	CD8	92
2.3	DN	73
2.4	CD8	109
2.4	DN	72
2.5	CD8	161
2.5	DN	152
2.6	CD8	210
2.6	DN	205
2.7	CD8	130
2.7	DN	143
2.8	CD8	172
2.8	DN	167

## Sheet: Fig. 3k
donor	coreceptor	shannon diversity index
1.1	CD8	5.22637
1.1	DN	3.38033
1.2	CD8	5.3987
1.2	DN	4.92594
1.3	CD8	2.913
1.3	DN	3.72881
1.4	CD8	1.56718
1.4	DN	2.2468
2.1	CD8	4.23921
2.1	DN	3.35446
2.2	CD8	5.36262
2.2	DN	3.97352
2.3	CD8	4.30705
2.3	DN	3.94573
2.4	CD8	4.58561
2.4	DN	3.88214
2.5	CD8	4.60324
2.5	DN	4.64616
2.6	CD8	5.07923
2.6	DN	5.17352
2.7	CD8	4.27304
2.7	DN	4.63559
2.8	CD8	5.03194
2.8	DN	5.01611

## Sheet: Fig. 7d
barcode	donor	clonotype	pseudotime
TCR_3.1_AAAGCAAAGAAGGGTA	3.1	675	0.69317
TCR_3.1_AACGTTGGTATGGTTC	3.1	675	0.581005
TCR_3.1_AACTCCCAGGAGTACC	3.1	675	0.829111
TCR_3.1_AACTCCCCACTATCTT	3.1	675	0.604528
TCR_3.1_AACTGGTGTTAAAGAC	3.1	675	0.236901
TCR_3.1_AAGGAGCGTTAGAACA	3.1	675	0.884536
TCR_3.1_AAGGTTCAGCGAGAAA	3.1	675	0.656677
TCR_3.1_AAGTCTGCATCCGCGA	3.1	675	0.758374
TCR_3.1_AAGTCTGTCTGAAAGA	3.1	675	0.760278
TCR_3.1_AATCCAGGTTCCGTCT	3.1	675	0.660019
TCR_3.1_ACACCAAAGTGCTGCC	3.1	675	0.492645
TCR_3.1_ACACCCTTCTGACCTC	3.1	675	0.845803
TCR_3.1_ACAGCTACATAAAGGT	3.1	675	0.585145
TCR_3.1_ACATGGTAGCAATCTC	3.1	675	0.409841
TCR_3.1_ACGAGGACACGACTCG	3.1	675	0.486457
TCR_3.1_ACGAGGATCAGGTAAA	3.1	675	0.194261
TCR_3.1_ACGATACGTCCCGACA	3.1	675	0.568603
TCR_3.1_ACGCAGCCAGCCACCA	3.1	675	0.660458
TCR_3.1_ACGCAGCTCCGCAGTG	3.1	675	0.483657
TCR_3.1_ACGGAGACAGTCTTCC	3.1	675	0.59478
TCR_3.1_ACTGAACCACCAGATT	3.1	675	0.60088
TCR_3.1_ACTGCTCGTGCTGTAT	3.1	675	0.743309
TCR_3.1_ACTGTCCAGGGTGTGT	3.1	675	0.3455
TCR_3.1_ACTGTCCCAAGTAATG	3.1	675	0.357149
TCR_3.1_ACTGTCCGTCCGAACC	3.1	675	0.145673
TCR_3.1_ACTGTCCGTTAAAGTG	3.1	675	0.415631
TCR_3.1_ACTGTCCTCATTTGGG	3.1	675	0.44735
TCR_3.1_ACTTACTAGTGGACGT	3.1	675	0.576513
TCR_3.1_ACTTTCATCTATGTGG	3.1	675	0.839019
TCR_3.1_AGCATACCAAGCTGAG	3.1	675	0.831966
TCR_3.1_AGCCTAATCGTGTAGT	3.1	675	0.269441
TCR_3.1_AGCGTATGTCCCTTGT	3.1	675	0.857143
TCR_3.1_AGCTCCTGTAAATGAC	3.1	675	0.902638
TCR_3.1_AGGCCGTCATACCATG	3.1	675	0.851839
TCR_3.1_AGGGAGTCACGAAATA	3.1	675	0.817365
TCR_3.1_AGGTCATAGGTGCACA	3.1	675	0.805962
TCR_3.1_AGTCTTTGTTTGTTTC	3.1	675	0.56912
TCR_3.1_AGTTGGTAGTAGGTGC	3.1	675	0.355035
TCR_3.1_ATAACGCTCCGTTGTC	3.1	675	0.526831
TCR_3.1_ATAGACCGTCAGGACA	3.1	675	0.832657
TCR_3.1_ATCACGACACGACGAA	3.1	675	0.479833
TCR_3.1_ATCATGGGTCAACATC	3.1	675	0.650815
TCR_3.1_ATCGAGTAGTTATCGC	3.1	675	0.483029
TCR_3.1_ATGAGGGGTGAGCGAT	3.1	675	0.592429
TCR_3.1_ATGAGGGTCTGGCGAC	3.1	675	0.813937
TCR_3.1_ATGCGATTCGGAAACG	3.1	675	0.872096
TCR_3.1_ATGGGAGTCAGGTTCA	3.1	675	0.710504
TCR_3.1_ATGTGTGCACGGCTAC	3.1	675	0.598186
TCR_3.1_ATTACTCTCAAACCGT	3.1	675	0.758988
TCR_3.1_ATTTCTGCATTGTGCA	3.1	675	0.511389
TCR_3.1_CAAGGCCAGCAGATCG	3.1	675	0.892745
TCR_3.1_CAAGGCCAGCCACGCT	3.1	675	0.604906
TCR_3.1_CAAGTTGAGGACGAAA	3.1	675	0.627746
TCR_3.1_CAAGTTGGTCTAGGTT	3.1	675	0.802771
TCR_3.1_CACAAACCAAAGTGCG	3.1	675	0.558387
TCR_3.1_CACACCTGTCAATGTC	3.1	675	0.543857
TCR_3.1_CACCACTCATACTCTT	3.1	675	0.68687
TCR_3.1_CACCAGGAGGCTCAGA	3.1	675	0.60152
TCR_3.1_CACCTTGCATCGTCGG	3.1	675	0.804683
TCR_3.1_CACCTTGGTACCGTTA	3.1	675	0.610115
TCR_3.1_CAGCCGATCGATAGAA	3.1	675	0.7454
TCR_3.1_CAGCGACAGCTCCTTC	3.1	675	0.577261
TCR_3.1_CAGTCCTAGCAATATG	3.1	675	0.384935
TCR_3.1_CATATTCGTACGCACC	3.1	675	0.786307
TCR_3.1_CATCGGGGTATCGCAT	3.1	675	0.82836
TCR_3.1_CATCGGGGTCTAGTCA	3.1	675	0.788687
TCR_3.1_CATGCCTCATCCTTGC	3.1	675	0.40941
TCR_3.1_CCAATCCTCGTTTATC	3.1	675	0.850574
TCR_3.1_CCAGCGAGTTTGCATG	3.1	675	0.741188
TCR_3.1_CCATGTCTCTCGAGTA	3.1	675	0.793437
TCR_3.1_CCATTCGCAGCTGTTA	3.1	675	0.569575
TCR_3.1_CCATTCGGTAAGGGAA	3.1	675	0.557316
TCR_3.1_CCCAATCGTCTAGTGT	3.1	675	0.406661
TCR_3.1_CCCTCCTCATACAGCT	3.1	675	0.39365
TCR_3.1_CCGTACTCAAAGGAAG	3.1	675	0.872096
TCR_3.1_CCTAAAGTCCCTCTTT	3.1	675	0.532291
TCR_3.1_CCTAGCTAGTCCTCCT	3.1	675	0.554901
TCR_3.1_CCTATTACAGCCAATT	3.1	675	0.621229
TCR_3.1_CCTATTATCTGGCGAC	3.1	675	0.637269
TCR_3.1_CCTCAGTCACCAACCG	3.1	675	0.774047
TCR_3.1_CGAACATGTCATCCCT	3.1	675	0.754202
TCR_3.1_CGATTGATCATCTGCC	3.1	675	0.876718
TCR_3.1_CGCCAAGAGCAAATCA	3.1	675	0.857491
TCR_3.1_CGCGGTACACTCAGGC	3.1	675	0.672629
TCR_3.1_CGCTGGAAGCAATCTC	3.1	675	0.699941
TCR_3.1_CGGACACCAAGCTGTT	3.1	675	0.25851
TCR_3.1_CGGAGTCAGAAGGCCT	3.1	675	0.404938
TCR_3.1_CGGGTCAGTAGGGACT	3.1	675	0.631539
TCR_3.1_CGTAGCGCATAAAGGT	3.1	675	0.676871
TCR_3.1_CGTAGCGCATGTCGAT	3.1	675	0.716431
TCR_3.1_CGTAGCGGTACGACCC	3.1	675	0.76451
TCR_3.1_CGTCAGGTCTAACTGG	3.1	675	0.538916
TCR_3.1_CGTGTAACACATTTCT	3.1	675	0.547635
TCR_3.1_CGTTGGGGTTAAGAAC	3.1	675	0.676871
TCR_3.1_CTACACCCAGTTCATG	3.1	675	0.660121
TCR_3.1_CTACATTCATACGCCG	3.1	675	0.635365
TCR_3.1_CTACCCAAGCCCAGCT	3.1	675	0.726144
TCR_3.1_CTACCCAGTCTAGTGT	3.1	675	0.341847
TCR_3.1_CTACCCATCTACGAGT	3.1	675	0.82705
TCR_3.1_CTCAGAAAGACAGACC	3.1	675	0.490566
TCR_3.1_CTCGAAACACTTCGAA	3.1	675	0.481953
TCR_3.1_CTCGTACAGCTACCTA	3.1	675	0.857585
TCR_3.1_CTCTAATGTTACCGAT	3.1	675	0.870012
TCR_3.1_CTCTGGTGTACAGACG	3.1	675	0.500408
TCR_3.1_CTGATAGAGAACTGTA	3.1	675	0.337331
TCR_3.1_CTGCCTAGTCACTTCC	3.1	675	0.666804
TCR_3.1_CTGCCTATCCAACCAA	3.1	675	0.312472
TCR_3.1_CTGGTCTCAGGAACGT	3.1	675	0.588962
TCR_3.1_CTGTGCTAGTTACCCA	3.1	675	0.41782
TCR_3.1_CTGTGCTGTTCTGTTT	3.1	675	0.826581
TCR_3.1_CTTAACTGTTGCTCCT	3.1	675	0.7424
TCR_3.1_CTTACCGGTGATGTCT	3.1	675	0.715378
TCR_3.1_CTTGGCTGTGGAAAGA	3.1	675	0.822161
TCR_3.1_CTTTGCGTCCATGAGT	3.1	675	0.567299
TCR_3.1_GAACGGATCGCTTAGA	3.1	675	0.585145
TCR_3.1_GAATAAGGTTGATTCG	3.1	675	0.664857
TCR_3.1_GACCAATAGGTAAACT	3.1	675	0.586721
TCR_3.1_GACCAATGTCAATGTC	3.1	675	0.531964
TCR_3.1_GACCTGGAGGTACTCT	3.1	675	0.373323
TCR_3.1_GACGTGCAGGATTCGG	3.1	675	0.783592
TCR_3.1_GACGTTATCCTGCCAT	3.1	675	0.337951
TCR_3.1_GACTAACGTTAAAGAC	3.1	675	0.844759
TCR_3.1_GATCGATAGAAGATTC	3.1	675	0.49276
TCR_3.1_GATCGCGAGCAGATCG	3.1	675	0.657788
TCR_3.1_GATCGTAAGTAGCGGT	3.1	675	0.342757
TCR_3.1_GATGAGGTCAGAAATG	3.1	675	0.368729
TCR_3.1_GATGAGGTCTCTGAGA	3.1	675	0.797947
TCR_3.1_GATTCAGCACAGGCCT	3.1	675	0.538376
TCR_3.1_GCAAACTGTCGTCTTC	3.1	675	0.672578
TCR_3.1_GCACTCTGTGTGCGTC	3.1	675	0.430207
TCR_3.1_GCAGTTAGTCTAGCGC	3.1	675	0.266918
TCR_3.1_GCCAAATCAAGTTCTG	3.1	675	0.346432
TCR_3.1_GCCTCTAGTGTGACCC	3.1	675	0.718206
TCR_3.1_GCGAGAATCACCCGAG	3.1	675	0.803947
TCR_3.1_GCGCAACAGACTAGGC	3.1	675	0.802869
TCR_3.1_GCGCCAATCTTCTGGC	3.1	675	0.67108
TCR_3.1_GCGCGATGTCATATCG	3.1	675	0.400096
TCR_3.1_GCGCGATGTGTGCCTG	3.1	675	0.836611
TCR_3.1_GCTCTGTTCGTTGCCT	3.1	675	0.774047
TCR_3.1_GCTGCAGCACCAGCAC	3.1	675	0.6158
TCR_3.1_GCTGCGAGTTTGGGCC	3.1	675	0.552743
TCR_3.1_GCTGCGATCAGCGATT	3.1	675	0.677264
TCR_3.1_GCTGCTTGTTATGTGC	3.1	675	0.648005
TCR_3.1_GCTGGGTCAGTCGTGC	3.1	675	0.656403
TCR_3.1_GGAAAGCGTCCGTTAA	3.1	675	0.620902
TCR_3.1_GGAACTTCATGGTAGG	3.1	675	0.475563
TCR_3.1_GGACGTCAGCTTATCG	3.1	675	0.490589
TCR_3.1_GGACGTCGTAAATACG	3.1	675	0.240849
TCR_3.1_GGACGTCTCCCTCTTT	3.1	675	0.229726
TCR_3.1_GGATTACCATCGGACC	3.1	675	0.698449
TCR_3.1_GGCAATTAGAAACCAT	3.1	675	0.583762
TCR_3.1_GGCAATTTCATGTGGT	3.1	675	0.207802
TCR_3.1_GGCTCGAAGTAGGTGC	3.1	675	0.841856
TCR_3.1_GGCTGGTCAGCCACCA	3.1	675	0.911031
TCR_3.1_GGCTGGTTCTACTCAT	3.1	675	0.620274
TCR_3.1_GGGAGATCAAATCCGT	3.1	675	0.325254
TCR_3.1_GGGAGATTCTTCTGGC	3.1	675	0.772066
TCR_3.1_GGGATGAGTGATAAAC	3.1	675	0.878785
TCR_3.1_GGGCACTTCTAGCACA	3.1	675	0.894295
TCR_3.1_GGGCATCGTTCCGGCA	3.1	675	0.680375
TCR_3.1_GGTATTGGTCATATCG	3.1	675	0.66067
TCR_3.1_GTACTTTCAATCACAC	3.1	675	0.804808
TCR_3.1_GTACTTTGTTATGCGT	3.1	675	0.411816
TCR_3.1_GTAGTCAAGCTAAACA	3.1	675	0.513169
TCR_3.1_GTAGTCACAGATTGCT	3.1	675	0.59557
TCR_3.1_GTCAAGTGTGTAACGG	3.1	675	0.417428
TCR_3.1_GTCACAAAGATAGCAT	3.1	675	0.56595
TCR_3.1_GTCACGGAGCTGCCCA	3.1	675	0.865721
TCR_3.1_GTCATTTGTCTTGATG	3.1	675	0.546063
TCR_3.1_GTCCTCAGTCAAGCGA	3.1	675	0.644057
TCR_3.1_GTCGGGTCATCGTCGG	3.1	675	0.726144
TCR_3.1_GTCGGGTTCCTAGGGC	3.1	675	0.82005
TCR_3.1_GTCTCGTCATTTGCTT	3.1	675	0.274823
TCR_3.1_GTGCATAAGCGAAGGG	3.1	675	0.320889
TCR_3.1_GTGCATATCCGCGGTA	3.1	675	0.145041
TCR_3.1_GTTAAGCTCGAATGCT	3.1	675	0.709344
TCR_3.1_GTTACAGCAATAGAGT	3.1	675	0.514112
TCR_3.1_GTTACAGTCGAATGGG	3.1	675	0.475253
TCR_3.1_GTTCGGGCACATTCGA	3.1	675	0.76451
TCR_3.1_GTTCTCGGTTGTCGCG	3.1	675	0.522652
TCR_3.1_TAAGAGAGTCTGCAAT	3.1	675	0.960444
TCR_3.1_TAAGTGCAGCAGGTCA	3.1	675	0.53218
TCR_3.1_TACACGAAGCACAGGT	3.1	675	0.692704
TCR_3.1_TACAGTGAGCCTTGAT	3.1	675	0.353192
TCR_3.1_TACAGTGAGCTAACTC	3.1	675	0.40638
TCR_3.1_TACAGTGGTTAAAGTG	3.1	675	0.782287
TCR_3.1_TACCTATAGTTTCCTT	3.1	675	0.783592
TCR_3.1_TACCTATTCCCTCAGT	3.1	675	0.546616
TCR_3.1_TACGGATCAGCTCGCA	3.1	675	0.818428
TCR_3.1_TACGGGCAGCGACGTA	3.1	675	0.421438
TCR_3.1_TACGGGCAGGGCTTGA	3.1	675	0.635501
TCR_3.1_TACTCATCACATTAGC	3.1	675	0.739939
TCR_3.1_TACTTGTTCATAAAGG	3.1	675	0.676871
TCR_3.1_TAGACCATCGCCAGCA	3.1	675	0.649552
TCR_3.1_TAGAGCTTCGCCAGCA	3.1	675	0.486457
TCR_3.1_TAGCCGGCACCGGAAA	3.1	675	0.384134
TCR_3.1_TAGTGGTTCCTGTAGA	3.1	675	0.1853
TCR_3.1_TATCAGGTCCTGTACC	3.1	675	0.522521
TCR_3.1_TATTACCTCGCGGATC	3.1	675	0.425113
TCR_3.1_TCAACGAGTTCTCATT	3.1	675	0.575
TCR_3.1_TCAGGTAAGTTACGGG	3.1	675	0.536516
TCR_3.1_TCATTTGAGGTGCAAC	3.1	675	0.591982
TCR_3.1_TCCACACCAATAACGA	3.1	675	0.549172
TCR_3.1_TCGAGGCTCAAGGCTT	3.1	675	0.498076
TCR_3.1_TCGCGTTGTTTGTTTC	3.1	675	0.567303
TCR_3.1_TCGGGACGTATAGGGC	3.1	675	0.867239
TCR_3.1_TCGGTAATCCTGCCAT	3.1	675	0.897209
TCR_3.1_TCTCTAATCAAACCAC	3.1	675	0.676871
TCR_3.1_TCTGGAACATGCAACT	3.1	675	0.154806
TCR_3.1_TCTTTCCCACGTAAGG	3.1	675	0.760147
TCR_3.1_TGACAACCACAGAGGT	3.1	675	0.630549
TCR_3.1_TGAGGGACAAACGTGG	3.1	675	0.339845
TCR_3.1_TGCCCTACAGTAAGCG	3.1	675	0.55937
TCR_3.1_TGCGCAGCATGCATGT	3.1	675	0.233225
TCR_3.1_TGCGGGTAGTTAGGTA	3.1	675	0.800663
TCR_3.1_TGCGGGTGTCGGATCC	3.1	675	0.816395
TCR_3.1_TGGGAAGAGTGGTAAT	3.1	675	0.531947
TCR_3.1_TGGTTAGGTGGCAAAC	3.1	675	0.431858
TCR_3.1_TGTCCCAGTCGGCACT	3.1	675	0.721873
TCR_3.1_TGTGGTACACAGCCCA	3.1	675	0.812433
TCR_3.1_TTAGGCAGTCTTGTCC	3.1	675	0.575461
TCR_3.1_TTCTACATCTGATACG	3.1	675	0.7454
TCR_3.1_TTCTCAAAGTCATCCA	3.1	675	0.541923
TCR_3.1_TTCTCAACAAGCGCTC	3.1	675	0.882789
TCR_3.1_TTCTCCTGTGCGCTTG	3.1	675	0.426717
TCR_3.1_TTCTTAGCAACGATGG	3.1	675	0.167966
TCR_3.1_TTCTTAGCACGGCCAT	3.1	675	0.353453
TCR_3.1_TTCTTAGCACTTAAGC	3.1	675	0.500586
TCR_3.1_TTGCCGTCAATGGAAT	3.1	675	0.56256
TCR_3.1_TTGCCGTCAGCCTTGG	3.1	675	0.672177
TCR_3.1_TTGTAGGGTATAGGTA	3.1	675	0.350182
TCR_3.1_TTTGGTTCAATCTGCA	3.1	675	0.575953
TCR_3.1_AAACGGGAGTCAAGGC	3.1	696	0.396001
TCR_3.1_AAAGCAAGTAGGGACT	3.1	696	0.802771
TCR_3.1_AAAGCAAGTCGACTAT	3.1	696	0.650237
TCR_3.1_AAGCCGCGTGTGAATA	3.1	696	0.779743
TCR_3.1_AATCCAGCAAGGACAC	3.1	696	0.6465
TCR_3.1_AATCGGTTCTCTAGGA	3.1	696	0.535032
TCR_3.1_ACAGCCGCAAGGACTG	3.1	696	0.626048
TCR_3.1_ACGAGGAAGTGTGGCA	3.1	696	0.802771
TCR_3.1_ACGATACCATTTGCTT	3.1	696	0.245803
TCR_3.1_ACGTCAACATATACGC	3.1	696	0.73805
TCR_3.1_ACTATCTAGTGTCTCA	3.1	696	0.526745
TCR_3.1_ACTGCTCTCGCGTAGC	3.1	696	0.515915
TCR_3.1_ACTGTCCCAGGTCGTC	3.1	696	0.316908
TCR_3.1_ACTTTCAAGGTCATCT	3.1	696	0.340499
TCR_3.1_ACTTTCACATTGGCGC	3.1	696	0.785912
TCR_3.1_ACTTTCAGTCTAGTGT	3.1	696	0.759484
TCR_3.1_AGATTGCCATGGATGG	3.1	696	0.534333
TCR_3.1_AGCCTAACACCGAAAG	3.1	696	0.496878
TCR_3.1_AGGGAGTCACCGGAAA	3.1	696	0.863264
TCR_3.1_AGTTGGTTCTATCGCC	3.1	696	0.812433
TCR_3.1_ATCACGAAGCTTTGGT	3.1	696	0.238344
TCR_3.1_ATCATCTGTAAGAGAG	3.1	696	0.507417
TCR_3.1_ATCCACCGTCTAGCCG	3.1	696	0.642206
TCR_3.1_ATGCGATCAGGCAGTA	3.1	696	0.568444
TCR_3.1_ATTACTCCAACTGCTA	3.1	696	0.606817
TCR_3.1_ATTATCCAGAAACCAT	3.1	696	0.562772
TCR_3.1_ATTCTACTCAGAGACG	3.1	696	0.783592
TCR_3.1_CAACCTCAGAGAACAG	3.1	696	0.8983
TCR_3.1_CACACAAAGACGCACA	3.1	696	0.698214
TCR_3.1_CAGAATCCATGCAATC	3.1	696	0.850539
TCR_3.1_CAGCAGCCAACAACCT	3.1	696	0.912195
TCR_3.1_CAGCGACAGGCTATCT	3.1	696	0.784301
TCR_3.1_CAGGTGCGTGGTTTCA	3.1	696	0.406758
TCR_3.1_CATGGCGTCTGCTTGC	3.1	696	0.595336
TCR_3.1_CCAATCCCAATGGTCT	3.1	696	0.710039
TCR_3.1_CCAATCCTCCACGTGG	3.1	696	0.718235
TCR_3.1_CCAGCGAAGTGGCACA	3.1	696	0.452014
TCR_3.1_CCATGTCAGGTGACCA	3.1	696	0.571324
TCR_3.1_CCTACCACAGATAATG	3.1	696	0.549132
TCR_3.1_CCTTCCCAGCTAACTC	3.1	696	0.573964
TCR_3.1_CCTTCCCGTCTCCACT	3.1	696	0.60015
TCR_3.1_CGAACATTCCCGACTT	3.1	696	0.67382
TCR_3.1_CGACCTTGTCTAGCGC	3.1	696	0.696798
TCR_3.1_CGATGTAAGTGCTGCC	3.1	696	0.377578
TCR_3.1_CGCGGTACATTAACCG	3.1	696	0.743216
TCR_3.1_CGCTATCAGAGAACAG	3.1	696	0.905719
TCR_3.1_CGGAGCTCACGGCCAT	3.1	696	0.841856
TCR_3.1_CGGAGCTCAGGGTTAG	3.1	696	0.881402
TCR_3.1_CGGGTCACACCTTGTC	3.1	696	0.40941
TCR_3.1_CGTAGCGGTAAAGGAG	3.1	696	0.431653
TCR_3.1_CGTAGGCGTTCAGCGC	3.1	696	0.784028
TCR_3.1_CGTGAGCAGAGACTAT	3.1	696	0.861918
TCR_3.1_CGTGAGCGTTACGTCA	3.1	696	0.871368
TCR_3.1_CGTGTCTGTCGCATCG	3.1	696	0.958967
TCR_3.1_CGTTAGAGTGACGCCT	3.1	696	0.898518
TCR_3.1_CGTTAGATCAGAGGTG	3.1	696	0.639264
TCR_3.1_CGTTGGGGTGCCTGTG	3.1	696	0.715813
TCR_3.1_CTACACCCACCCAGTG	3.1	696	0.435617
TCR_3.1_CTACACCGTACATGTC	3.1	696	0.463047
TCR_3.1_CTACCCAGTCGGGTCT	3.1	696	0.66509
TCR_3.1_CTACGTCCATCGATTG	3.1	696	0.503172
TCR_3.1_CTCGAAAAGACCTTTG	3.1	696	0.783592
TCR_3.1_CTCGGAGAGGATATAC	3.1	696	0.795889
TCR_3.1_CTCTAATCATCTACGA	3.1	696	0.868081
TCR_3.1_CTCTGGTAGAAGGCCT	3.1	696	0.76451
TCR_3.1_CTCTGGTAGATCCCGC	3.1	696	0.24965
TCR_3.1_CTGAAGTAGAGCCTAG	3.1	696	0.5954
TCR_3.1_CTGATAGCATAACCTG	3.1	696	0.466043
TCR_3.1_CTGATCCAGCCACTAT	3.1	696	0.518699
TCR_3.1_CTGCCTACAGACGCAA	3.1	696	0.596174
TCR_3.1_CTGGTCTTCGCCAAAT	3.1	696	0.343177
TCR_3.1_CTGTTTATCGAGAGCA	3.1	696	0.664347
TCR_3.1_CTTCTCTAGTTTAGGA	3.1	696	0.832802
TCR_3.1_CTTTGCGAGCAACGGT	3.1	696	0.6465
TCR_3.1_GAAACTCTCGGCGGTT	3.1	696	0.605557
TCR_3.1_GAAATGAGTAGCTAAA	3.1	696	0.674394
TCR_3.1_GAACGGAAGGCTAGAC	3.1	696	0.562893
TCR_3.1_GAACGGACAGCTGTAT	3.1	696	0.903327
TCR_3.1_GAATGAATCACAATGC	3.1	696	0.892745
TCR_3.1_GACAGAGTCACCACCT	3.1	696	0.74811
TCR_3.1_GACAGAGTCAGTGTTG	3.1	696	0.765629
TCR_3.1_GACCTGGCAATCTGCA	3.1	696	0.620212
TCR_3.1_GACGTTATCGGTTCGG	3.1	696	0.428101
TCR_3.1_GACTACATCCCAACGG	3.1	696	0.76451
TCR_3.1_GACTGCGAGTATGACA	3.1	696	0.822161
TCR_3.1_GACTGCGGTGATGATA	3.1	696	0.835247
TCR_3.1_GAGTCCGAGCGTCAAG	3.1	696	0.62974
TCR_3.1_GATCGCGGTCGAGTTT	3.1	696	0.8918
TCR_3.1_GATCGTAGTTGTCTTT	3.1	696	0.468388
TCR_3.1_GATGAGGAGACTCGGA	3.1	696	0.772054
TCR_3.1_GATGCTAAGCTGAACG	3.1	696	0.328421
TCR_3.1_GATGCTACACATAACC	3.1	696	0.772524
TCR_3.1_GCAAACTTCGAACGGA	3.1	696	0.656677
TCR_3.1_GCAAACTTCTAACTCT	3.1	696	0.636286
TCR_3.1_GCAATCAGTTCGGGCT	3.1	696	0.536836
TCR_3.1_GCACATAGTGGCTCCA	3.1	696	0.693968
TCR_3.1_GCACTCTTCACGACTA	3.1	696	0.289604
TCR_3.1_GCATGTATCGCGATCG	3.1	696	0.775981
TCR_3.1_GCCTCTAAGAAACCTA	3.1	696	0.444759
TCR_3.1_GCGCAACCACGAAGCA	3.1	696	0.781967
TCR_3.1_GCGCAGTAGACGACGT	3.1	696	0.495928
TCR_3.1_GCGCAGTTCCCGGATG	3.1	696	0.661488
TCR_3.1_GGAACTTTCCTAGAAC	3.1	696	0.543368
TCR_3.1_GGAATAATCCTTGGTC	3.1	696	0.92516
TCR_3.1_GGACAAGAGAATGTGT	3.1	696	0.637819
TCR_3.1_GGCGTGTAGTGATCGG	3.1	696	0.622098
TCR_3.1_GGCTGGTGTAAATACG	3.1	696	0.812433
TCR_3.1_GGCTGGTGTTTAGGAA	3.1	696	0.772701
TCR_3.1_GGGAATGGTAAGTGGC	3.1	696	0.701353
TCR_3.1_GGGATGACATGCCCGA	3.1	696	0.726085
TCR_3.1_GGGATGAGTAAAGTCA	3.1	696	0.760203
TCR_3.1_GGGCACTCAGTCAGCC	3.1	696	0.619893
TCR_3.1_GGGTCTGTCGCTGATA	3.1	696	0.793161
TCR_3.1_GGTGAAGCATATACGC	3.1	696	0.902029
TCR_3.1_GGTGTTACAGCCTTGG	3.1	696	0.860911
TCR_3.1_GTAGTCATCCAGATCA	3.1	696	0.676702
TCR_3.1_GTCGTAAGTTATCCGA	3.1	696	0.400984
TCR_3.1_GTGCAGCCAGGTCCAC	3.1	696	0.938859
TCR_3.1_GTGCATATCAGTTCGA	3.1	696	0.366544
TCR_3.1_GTGCATATCTGCTGTC	3.1	696	0.519206
TCR_3.1_GTGTTAGGTTAAGACA	3.1	696	0.7454
TCR_3.1_GTTCTCGAGCCAGAAC	3.1	696	0.164805
TCR_3.1_TAAGTGCTCCCAAGTA	3.1	696	0.537239
TCR_3.1_TACTCATGTAACGTTC	3.1	696	0.312705
TCR_3.1_TACTCATGTGTAACGG	3.1	696	0.537445
TCR_3.1_TAGACCAAGATCTGAA	3.1	696	0.82961
TCR_3.1_TATCTCAAGATATACG	3.1	696	0.722879
TCR_3.1_TCAACGAGTGTGCCTG	3.1	696	0.806255
TCR_3.1_TCAGCAAAGGTGCAAC	3.1	696	0.234722
TCR_3.1_TCAGGATCAGCCACCA	3.1	696	0.898282
TCR_3.1_TCAGGATTCTTAACCT	3.1	696	0.640309
TCR_3.1_TCAGGTAAGTTGAGAT	3.1	696	0.642002
TCR_3.1_TCGCGAGAGGCTAGCA	3.1	696	0.312092
TCR_3.1_TCGCGAGGTGTGAATA	3.1	696	0.856423
TCR_3.1_TCGCGTTCATGGGAAC	3.1	696	0.670919
TCR_3.1_TCGTACCAGACCTAGG	3.1	696	0.800096
TCR_3.1_TCTCTAATCGAATCCA	3.1	696	0.900892
TCR_3.1_TCTTCGGGTTTGGCGC	3.1	696	0.693889
TCR_3.1_TGACAACGTCTAGTGT	3.1	696	0.6158
TCR_3.1_TGAGCCGCAGGTCTCG	3.1	696	0.812433
TCR_3.1_TGCGTGGTCATTGCCC	3.1	696	0.536831
TCR_3.1_TGGACGCAGCGTAGTG	3.1	696	0.686892
TCR_3.1_TGGCTGGGTCCAGTAT	3.1	696	0.869691
TCR_3.1_TGGGCGTTCTACGAGT	3.1	696	0.726144
TCR_3.1_TTAACTCCAACACCTA	3.1	696	0.407386
TCR_3.1_TTAGGCATCGCCAAAT	3.1	696	0.923983
TCR_3.1_TTATGCTAGACCCACC	3.1	696	0.942505
TCR_3.1_TTCCCAGAGTCACGCC	3.1	696	0.851839
TCR_3.1_TTCCCAGTCAACACGT	3.1	696	0.48905
TCR_3.1_TTCGGTCAGCCGGTAA	3.1	696	0.448093
TCR_3.1_TTCTACACAGTTCCCT	3.1	696	0.526167
TCR_3.1_TTGAACGCACAGGCCT	3.1	696	0.260449
TCR_3.1_TTGACTTCAGTATCTG	3.1	696	0.860352
TCR_3.1_TTGACTTGTGCAGTAG	3.1	696	0.902004
TCR_3.1_TTGCGTCCAGTCAGAG	3.1	696	0.637991
TCR_3.1_TTGGCAAAGCGTGAGT	3.1	696	0.532519
TCR_3.1_TTTCCTCCACGAGAGT	3.1	696	0.932952
TCR_3.1_TTTCCTCCAGATCTGT	3.1	696	0.812433
TCR_3.1_AAACCTGTCTTTCCTC	3.1	700	0.934838
TCR_3.1_AACGTTGAGACCCACC	3.1	700	0.491169
TCR_3.1_ACTTGTTTCCATGAGT	3.1	700	0.857577
TCR_3.1_AGCGGTCAGACTTGAA	3.1	700	0.826504
TCR_3.1_AGCGTATAGTGCGATG	3.1	700	0.683768
TCR_3.1_AGCTTGACAATTGCTG	3.1	700	0.440985
TCR_3.1_CAAGATCAGGGCTCTC	3.1	700	0.781782
TCR_3.1_CACCTTGTCCACGACG	3.1	700	0.77438
TCR_3.1_CAGCATAAGGATGCGT	3.1	700	0.496337
TCR_3.1_CATTCGCTCTGTCTAT	3.1	700	0.662307
TCR_3.1_CGACCTTAGCCACGTC	3.1	700	0.862745
TCR_3.1_CGAGCACTCGCGTAGC	3.1	700	0.325387
TCR_3.1_CGATTGACACGGCCAT	3.1	700	0.629655
TCR_3.1_CGGACTGGTTCGGCAC	3.1	700	0.622867
TCR_3.1_CGTGTAAGTCAATACC	3.1	700	0.773324
TCR_3.1_CGTTCTGGTGCGCTTG	3.1	700	0.260555
TCR_3.1_CTACACCCAGGATTGG	3.1	700	0.881424
TCR_3.1_CTACGTCGTTACGTCA	3.1	700	0.559922
TCR_3.1_CTAGCCTAGCAAATCA	3.1	700	0.51837
TCR_3.1_CTCATTACATGCAATC	3.1	700	0.612301
TCR_3.1_CTCGAAAAGGGCTCTC	3.1	700	0.40619
TCR_3.1_CTCGAAAAGGGCTTCC	3.1	700	0.637213
TCR_3.1_CTCGGAGTCCCAACGG	3.1	700	0.580811
TCR_3.1_CTCGTACTCCAATGGT	3.1	700	0.799757
TCR_3.1_CTCTAATCAATTGCTG	3.1	700	0.757708
TCR_3.1_CTGCGGATCTAACCGA	3.1	700	0.804294
TCR_3.1_GCGCAACCAGTGACAG	3.1	700	0.458138
TCR_3.1_GCTGCGACATTGCGGC	3.1	700	0.613885
TCR_3.1_GGCCGATTCCTTGGTC	3.1	700	0.93094
TCR_3.1_GGGCATCGTGACCAAG	3.1	700	0.555831
TCR_3.1_GTAGGCCCACAGGTTT	3.1	700	0.693113
TCR_3.1_GTAGGCCGTGGTCTCG	3.1	700	0.73948
TCR_3.1_GTCATTTAGAGTGAGA	3.1	700	0.588084
TCR_3.1_TCGAGGCCAGCTCGAC	3.1	700	0.444219
TCR_3.1_TGCCAAACATACCATG	3.1	700	0.676871
TCR_3.1_TGCGTGGTCAAGGCTT	3.1	700	0.513656
TCR_3.1_TTCGAAGTCATCACCC	3.1	700	0.591504
TCR_3.1_TTGGAACCATAGACTC	3.1	700	0.865333
TCR_3.1_ATCTACTTCCATTCTA	3.1	714	0.8666
TCR_3.1_ATTACTCCAACCGCCA	3.1	714	0.66803
TCR_3.1_CAACCAAAGGAGCGAG	3.1	714	0.628899
TCR_3.1_CATATGGTCGAATGGG	3.1	714	0.889624
TCR_3.1_CGAGAAGGTTACCAGT	3.1	714	0.469198
TCR_3.1_CGTTAGAGTCTCACCT	3.1	714	0.78801
TCR_3.1_CTTAACTCACTCAGGC	3.1	714	0.401799
TCR_3.1_CTTCTCTTCGAGAGCA	3.1	714	0.812433
TCR_3.1_GCATGATAGCGATGAC	3.1	714	0.665569
TCR_3.1_GTGTTAGCAATCGAAA	3.1	714	0.597754
TCR_3.1_TACCTTACATTGGTAC	3.1	714	0.433072
TCR_3.1_TGACGGCAGCGATAGC	3.1	714	0.461676
TCR_3.1_TGACTTTCAGTGAGTG	3.1	714	0.735797
TCR_3.1_AAACGGGAGCGTAATA	3.1	759	0.783592
TCR_3.1_AACTTTCAGACCTTTG	3.1	759	0.676625
TCR_3.1_ACTGATGTCCTTCAAT	3.1	759	0.756126
TCR_3.1_ATCGAGTAGTACGACG	3.1	759	0.474471
TCR_3.1_CATCGAATCGCTAGCG	3.1	759	0.822161
TCR_3.1_CGATTGAAGCCCAATT	3.1	759	0.588285
TCR_3.1_CGCTGGATCAACTCTT	3.1	759	0.787149
TCR_3.1_GCGAGAATCCTGTAGA	3.1	759	0.656677
TCR_3.1_TACGGATAGCTAAACA	3.1	759	0.348169
TCR_3.1_TCTCATACATCGGAAG	3.1	759	0.563036
TCR_3.1_TTGACTTGTTGGAGGT	3.1	759	0.472558
TCR_3.1_AACTGGTCAACGCACC	3.1	731	0.780279
TCR_3.1_CAACTAGAGTTACGGG	3.1	731	0.782206
TCR_3.1_CCTATTACACGACGAA	3.1	731	0.813766
TCR_3.1_CTCGTCACAAAGGCGT	3.1	731	0.790857
TCR_3.1_GAACATCGTAGCGCTC	3.1	731	0.882715
TCR_3.1_GGCTGGTGTGCACTTA	3.1	731	0.642259
TCR_3.1_TACTTGTAGTCGAGTG	3.1	731	0.76451
TCR_3.1_TAGTTGGCATATGAGA	3.1	731	0.483184
TCR_3.1_TATGCCCTCCTGTACC	3.1	731	0.842048
TCR_3.1_TCGTAGAGTCGCATCG	3.1	731	0.841526
TCR_3.1_TCTGGAAGTCGGCATC	3.1	731	0.86434
TCR_3.1_AAACGGGAGGAATCGC	3.1	698	0.387401
TCR_3.1_GGATGTTGTTTAGCTG	3.1	849	0.511452
TCR_3.1_GGCTCGAAGGTGCTAG	3.1	698	0.802771
TCR_3.1_GTACTTTTCTGCGGCA	3.1	849	0.473135
TCR_3.1_TCAGCAACAGGACGTA	3.1	849	0.571279
TCR_3.1_TTAGTTCGTGCATCTA	3.1	849	0.70197
TCR_3.1_ACCTTTAGTACCGGCT	3.1	730	0.605076
TCR_3.1_AGCATACCACCGAATT	3.1	730	0.635233
TCR_3.1_ATAGACCCAGATGGCA	3.1	730	0.840881
TCR_3.1_ATTTCTGAGATCTGAA	3.1	730	0.88747
TCR_3.1_CAGTAACAGTTCCACA	3.1	730	0.679004
TCR_3.1_CCATTCGTCGGATGGA	3.1	730	0.945804
TCR_3.1_CCCAATCGTAGAGGAA	3.1	730	0.62547
TCR_3.1_CCTTTCTGTAAGAGAG	3.1	730	0.793161
TCR_3.1_GGTGAAGGTTCTGTTT	3.1	730	0.411947
TCR_3.1_GTTACAGAGCTGTCTA	3.1	730	0.671132
TCR_3.1_GTTTCTAGTTCAACCA	3.1	730	0.784028
TCR_3.1_TAGTTGGGTTATCACG	3.1	730	0.554884
TCR_3.2_AACACGTAGGGTTTCT	3.2	540	0.74264
TCR_3.2_AACACGTTCACCTCGT	3.2	540	0.793746
TCR_3.2_AACCGCGTCTCTAAGG	3.2	540	0.524352
TCR_3.2_AACTCAGTCCGAACGC	3.2	540	0.810418
TCR_3.2_AACTCCCAGGTGCAAC	3.2	540	0.840263
TCR_3.2_AACTGGTAGAGACTTA	3.2	540	0.655942
TCR_3.2_AAGGCAGAGTAGATGT	3.2	540	0.826668
TCR_3.2_ACATACGGTTATCACG	3.2	540	0.445611
TCR_3.2_ACATCAGTCCGGCACA	3.2	540	0.882373
TCR_3.2_ACCCACTTCAGGCGAA	3.2	540	0.84097
TCR_3.2_ACGATGTCACCTGGTG	3.2	540	0.453811
TCR_3.2_ACGGCCAGTGCGAAAC	3.2	540	0.719095
TCR_3.2_ACTGAACAGTACGCGA	3.2	540	0.723857
TCR_3.2_ACTGAGTTCAAGATCC	3.2	540	0.809925
TCR_3.2_ACTGTCCCATGGTAGG	3.2	540	0.66433
TCR_3.2_ACTTGTTGTTTAAGCC	3.2	540	0.643429
TCR_3.2_ACTTTCACAAGGCTCC	3.2	540	0.285048
TCR_3.2_AGAATAGAGGCAAAGA	3.2	540	0.676871
TCR_3.2_AGACGTTAGAAACGAG	3.2	540	0.343064
TCR_3.2_AGACGTTCACTTAAGC	3.2	540	0.556544
TCR_3.2_AGAGCGATCGCCAAAT	3.2	540	0.680749
TCR_3.2_AGAGTGGGTCCATCCT	3.2	540	0.909922
TCR_3.2_AGCAGCCGTTTGTTTC	3.2	540	0.956984
TCR_3.2_AGCAGCCTCTATGTGG	3.2	540	0.429214
TCR_3.2_AGCATACGTACCGCTG	3.2	540	0.782555
TCR_3.2_AGCGGTCGTAAGGATT	3.2	540	0.895892
TCR_3.2_AGCTCCTAGCCTATGT	3.2	540	0.740885
TCR_3.2_AGCTCCTCACGCATCG	3.2	540	0.374963
TCR_3.2_AGCTCTCCACTGTGTA	3.2	540	0.877037
TCR_3.2_AGCTTGAGTTCTGAAC	3.2	540	0.295124
TCR_3.2_AGGCCACCAAGGTGTG	3.2	540	0.594947
TCR_3.2_AGGCCACGTTTGCATG	3.2	540	0.314758
TCR_3.2_AGGCCGTAGCCGGTAA	3.2	540	0.656677
TCR_3.2_AGGGAGTTCCACGCAG	3.2	540	0.840317
TCR_3.2_AGGTCATCACCTCGGA	3.2	540	0.81671
TCR_3.2_AGTCTTTCATCTATGG	3.2	540	0.605557
TCR_3.2_AGTGGGAAGTTCCACA	3.2	540	0.802771
TCR_3.2_AGTGTCATCATCGGAT	3.2	540	0.691229
TCR_3.2_AGTTGGTCACTAGTAC	3.2	540	0.757242
TCR_3.2_ATCACGAGTCAAGCGA	3.2	540	0.26012
TCR_3.2_ATCATCTTCAAGGCTT	3.2	540	0.65899
TCR_3.2_ATGAGGGAGTTAGGTA	3.2	540	0.479036
TCR_3.2_ATGGGAGCAGAGCCAA	3.2	540	0.806111
TCR_3.2_ATGTGTGGTCAAACTC	3.2	540	0.587973
TCR_3.2_ATTACTCAGTGTACGG	3.2	540	0.875642
TCR_3.2_ATTACTCCACATCCAA	3.2	540	0.628461
TCR_3.2_ATTATCCCAGGGTTAG	3.2	540	0.903208
TCR_3.2_ATTCTACAGTACACCT	3.2	540	0.316573
TCR_3.2_ATTCTACCATTTCACT	3.2	540	0.642929
TCR_3.2_ATTTCTGCAAGCGTAG	3.2	540	0.924375
TCR_3.2_CAACCTCCAGCTATTG	3.2	540	0.816986
TCR_3.2_CAACTAGGTCTGCCAG	3.2	540	0.586968
TCR_3.2_CAAGTTGTCCGTCAAA	3.2	540	0.603105
TCR_3.2_CACACCTTCTTGAGAC	3.2	540	0.725556
TCR_3.2_CACATTTTCAGTCCCT	3.2	540	0.468991
TCR_3.2_CACATTTTCGGCTTGG	3.2	540	0.809133
TCR_3.2_CACCACTTCAACGAAA	3.2	540	0.668771
TCR_3.2_CACCACTTCGTGGACC	3.2	540	0.705251
TCR_3.2_CACTCCATCATACGGT	3.2	540	0.743182
TCR_3.2_CAGAATCAGCCACGCT	3.2	540	0.308596
TCR_3.2_CAGAGAGAGTGACATA	3.2	540	0.933
TCR_3.2_CAGAGAGGTAAGTGGC	3.2	540	0.831966
TCR_3.2_CAGCAGCGTTAGGGTG	3.2	540	0.806271
TCR_3.2_CAGGTGCGTCACCCAG	3.2	540	0.387178
TCR_3.2_CAGGTGCGTTATCACG	3.2	540	0.862361
TCR_3.2_CAGTCCTAGTACTTGC	3.2	540	0.706327
TCR_3.2_CATCAAGTCGCAAGCC	3.2	540	0.864469
TCR_3.2_CATGGCGCATGAGCGA	3.2	540	0.832548
TCR_3.2_CATGGCGGTTGCGCAC	3.2	540	0.935062
TCR_3.2_CATGGCGTCTACTTAC	3.2	540	0.516691
TCR_3.2_CCAATCCCATCACAAC	3.2	540	0.741559
TCR_3.2_CCAATCCGTCCGCTGA	3.2	540	0.95071
TCR_3.2_CCACGGAGTGCTTCTC	3.2	540	0.825767
TCR_3.2_CCACTACCAGCCAGAA	3.2	540	0.733181
TCR_3.2_CCATTCGAGGAACTGC	3.2	540	0.584315
TCR_3.2_CCGTACTTCTACTTAC	3.2	540	0.822161
TCR_3.2_CCTAGCTAGTGAAGTT	3.2	540	0.689215
TCR_3.2_CCTAGCTTCTAACTCT	3.2	540	0.576389
TCR_3.2_CCTCTGATCCGCTGTT	3.2	540	0.549769
TCR_3.2_CCTTACGAGCTGCAAG	3.2	540	0.768501
TCR_3.2_CCTTACGTCACAAACC	3.2	540	0.726144
TCR_3.2_CCTTCCCCAAGCGATG	3.2	540	0.916253
TCR_3.2_CGACCTTAGTGTCTCA	3.2	540	0.135379
TCR_3.2_CGACTTCTCACCTCGT	3.2	540	0.818661
TCR_3.2_CGAGCACTCCTCAACC	3.2	540	0.861918
TCR_3.2_CGAGCCAAGCGTGAGT	3.2	540	0.707942
TCR_3.2_CGATCGGGTCCGAACC	3.2	540	0.642629
TCR_3.2_CGCCAAGAGATGCCAG	3.2	540	0.570985
TCR_3.2_CGCGGTACATGTCCTC	3.2	540	0.782432
TCR_3.2_CGCGTTTCAAAGTCAA	3.2	540	0.752331
TCR_3.2_CGCTATCTCCTTTACA	3.2	540	0.767704
TCR_3.2_CGCTTCAGTGAAATCA	3.2	540	0.351668
TCR_3.2_CGCTTCATCGCTTGTC	3.2	540	0.728691
TCR_3.2_CGGACGTGTGTTAAGA	3.2	540	0.713334
TCR_3.2_CGGGTCAGTAATAGCA	3.2	540	0.433701
TCR_3.2_CGGTTAACATTGCGGC	3.2	540	0.702537
TCR_3.2_CGTCAGGAGAGCAATT	3.2	540	0.88317
TCR_3.2_CGTGAGCAGTGCGTGA	3.2	540	0.822361
TCR_3.2_CGTTGGGAGATAGCAT	3.2	540	0.822756
TCR_3.2_CGTTGGGTCTCCAGGG	3.2	540	0.802771
TCR_3.2_CTACCCAGTTCCACTC	3.2	540	0.861064
TCR_3.2_CTAGCCTCATTGGGCC	3.2	540	0.788806
TCR_3.2_CTCAGAACACTCTGTC	3.2	540	0.706651
TCR_3.2_CTCATTACATCCGCGA	3.2	540	0.848911
TCR_3.2_CTCCTAGCAAGTACCT	3.2	540	0.713308
TCR_3.2_CTCGGGACAGGGATTG	3.2	540	0.961025
TCR_3.2_CTCGTCACAGCTGCTG	3.2	540	0.729039
TCR_3.2_CTCTACGTCAGCACAT	3.2	540	0.477556
TCR_3.2_CTGATAGGTACCGCTG	3.2	540	0.630194
TCR_3.2_CTGATAGTCGGTCCGA	3.2	540	0.852577
TCR_3.2_CTGCCTACAGGGTACA	3.2	540	0.885499
TCR_3.2_CTGCGGAAGGTCATCT	3.2	540	0.374559
TCR_3.2_CTTACCGAGAGGGATA	3.2	540	0.834534
TCR_3.2_CTTACCGAGCTGAACG	3.2	540	0.820987
TCR_3.2_CTTACCGCATCAGTAC	3.2	540	0.875216
TCR_3.2_CTTAGGAAGCTTTGGT	3.2	540	0.601344
TCR_3.2_CTTCTCTCATGGAATA	3.2	540	0.236901
TCR_3.2_CTTTGCGTCTGCAAGT	3.2	540	0.881195
TCR_3.2_GAACGGACAAGGTTCT	3.2	540	0.713195
TCR_3.2_GAATGAAAGACCGGAT	3.2	540	0.587792
TCR_3.2_GACGGCTAGTCGTTTG	3.2	540	0.301009
TCR_3.2_GACGTGCAGAATAGGG	3.2	540	0.754967
TCR_3.2_GACTGCGGTTATCGGT	3.2	540	0.637679
TCR_3.2_GATCGCGGTGCAACTT	3.2	540	0.822146
TCR_3.2_GATTCAGTCAAGGTAA	3.2	540	0.701189
TCR_3.2_GCAAACTCAACTGGCC	3.2	540	0.466189
TCR_3.2_GCAAACTTCAGTTAGC	3.2	540	0.864681
TCR_3.2_GCAATCAGTCTAGCGC	3.2	540	0.71926
TCR_3.2_GCACTCTCACGTAAGG	3.2	540	0.576337
TCR_3.2_GCACTCTTCGGTTCGG	3.2	540	0.857795
TCR_3.2_GCATACATCCTTTCTC	3.2	540	0.79362
TCR_3.2_GCATGATAGAGACTAT	3.2	540	0.649836
TCR_3.2_GCCAAATAGCCGCCTA	3.2	540	0.839399
TCR_3.2_GCCAAATGTATGCTTG	3.2	540	0.399628
TCR_3.2_GCCAAATGTCTCGTTC	3.2	540	0.501183
TCR_3.2_GCCAAATTCGCACTCT	3.2	540	0.481976
TCR_3.2_GCCTCTATCGAGAACG	3.2	540	0.841856
TCR_3.2_GCTCTGTCATTACCTT	3.2	540	0.722926
TCR_3.2_GCTGCTTGTGATGTGG	3.2	540	0.812433
TCR_3.2_GCTGCTTTCTACTATC	3.2	540	0.822307
TCR_3.2_GGAACTTCAATGGATA	3.2	540	0.792232
TCR_3.2_GGACAGAAGAGATGAG	3.2	540	0.649147
TCR_3.2_GGACAGAAGTACGACG	3.2	540	0.459048
TCR_3.2_GGACAGAGTTACCGAT	3.2	540	0.634217
TCR_3.2_GGACATTCACGGCCAT	3.2	540	0.847081
TCR_3.2_GGATGTTAGGTGCACA	3.2	540	0.447198
TCR_3.2_GGCAATTTCACCTCGT	3.2	540	0.546145
TCR_3.2_GGCGACTTCCGCTGTT	3.2	540	0.799962
TCR_3.2_GGCTCGAAGATGGGTC	3.2	540	0.67944
TCR_3.2_GGCTGGTCAGACGCCT	3.2	540	0.403786
TCR_3.2_GGGACCTAGAAACGAG	3.2	540	0.598882
TCR_3.2_GGGTCTGGTGAGTGAC	3.2	540	0.7454
TCR_3.2_GGTATTGAGGGTGTGT	3.2	540	0.603657
TCR_3.2_GGTATTGCATCCGTGG	3.2	540	0.750811
TCR_3.2_GGTGCGTTCTCAAACG	3.2	540	0.683362
TCR_3.2_GTAGTCAAGTTTCCTT	3.2	540	0.735797
TCR_3.2_GTATTCTCACTAAGTC	3.2	540	0.776571
TCR_3.2_GTCAAGTTCATCACCC	3.2	540	0.510567
TCR_3.2_GTGCAGCAGTGGTAGC	3.2	540	0.687869
TCR_3.2_GTGGGTCAGCAACGGT	3.2	540	0.387406
TCR_3.2_GTGTTAGTCCTGCCAT	3.2	540	0.121148
TCR_3.2_GTGTTAGTCTCTTGAT	3.2	540	0.735797
TCR_3.2_GTGTTAGTCTGGGCCA	3.2	540	0.920385
TCR_3.2_GTTAAGCGTATTCTCT	3.2	540	0.746669
TCR_3.2_GTTACAGAGGACACCA	3.2	540	0.834638
TCR_3.2_GTTCATTTCGGCGCTA	3.2	540	0.661866
TCR_3.2_GTTCGGGTCGCTTGTC	3.2	540	0.716431
TCR_3.2_TAAGCGTAGTGCAAGC	3.2	540	0.722866
TCR_3.2_TACACGATCTATCCTA	3.2	540	0.662207
TCR_3.2_TACCTATAGTGCGATG	3.2	540	0.640256
TCR_3.2_TACCTATCAGTAGAGC	3.2	540	0.880465
TCR_3.2_TACCTTACAGCTTAAC	3.2	540	0.44384
TCR_3.2_TACGGGCCATTGAGCT	3.2	540	0.851839
TCR_3.2_TACGGTAAGCGATCCC	3.2	540	0.537527
TCR_3.2_TACTCATCATCCCATC	3.2	540	0.882373
TCR_3.2_TAGAGCTCATTCTCAT	3.2	540	0.665863
TCR_3.2_TAGCCGGTCATTGCCC	3.2	540	0.538466
TCR_3.2_TAGTGGTAGGGCTTGA	3.2	540	0.585145
TCR_3.2_TATCAGGTCCCTCTTT	3.2	540	0.276464
TCR_3.2_TATGCCCAGCCCAATT	3.2	540	0.828984
TCR_3.2_TCAACGAAGAAGGCCT	3.2	540	0.851839
TCR_3.2_TCAACGATCAGGATCT	3.2	540	0.753058
TCR_3.2_TCAATCTCAAGCGCTC	3.2	540	0.508998
TCR_3.2_TCAGATGCAAGTTCTG	3.2	540	0.652453
TCR_3.2_TCAGATGGTGAAATCA	3.2	540	0.709497
TCR_3.2_TCAGGATTCAAGATCC	3.2	540	0.517534
TCR_3.2_TCATTACCAAAGGCGT	3.2	540	0.789422
TCR_3.2_TCATTACTCTGCGGCA	3.2	540	0.45065
TCR_3.2_TCCACACGTGAGTATA	3.2	540	0.704426
TCR_3.2_TCCACACTCCAGGGCT	3.2	540	0.807173
TCR_3.2_TCCCGATTCAACACAC	3.2	540	0.437788
TCR_3.2_TCGAGGCGTACCGGCT	3.2	540	0.734057
TCR_3.2_TCGAGGCTCACAGGCC	3.2	540	0.649662
TCR_3.2_TCGCGTTGTAGGACAC	3.2	540	0.772275
TCR_3.2_TCGGGACGTCTTGATG	3.2	540	0.662327
TCR_3.2_TCTCATAGTCATCGGC	3.2	540	0.211692
TCR_3.2_TCTGAGAAGTACGCGA	3.2	540	0.9253
TCR_3.2_TCTGGAAAGAACAATC	3.2	540	0.779267
TCR_3.2_TCTGGAATCATCACCC	3.2	540	0.624993
TCR_3.2_TGAAAGAAGCAGATCG	3.2	540	0.793161
TCR_3.2_TGACTTTCAGGAACGT	3.2	540	0.356499
TCR_3.2_TGCACCTCAATCACAC	3.2	540	0.468236
TCR_3.2_TGCGCAGTCCAATGGT	3.2	540	0.347558
TCR_3.2_TGCGTGGTCGCATGAT	3.2	540	0.627737
TCR_3.2_TGCTGCTAGTGGTAGC	3.2	540	0.742892
TCR_3.2_TGGACGCCATTTCAGG	3.2	540	0.920952
TCR_3.2_TGGCGCATCACTATTC	3.2	540	0.716431
TCR_3.2_TGGCTGGTCGCTGATA	3.2	540	0.842251
TCR_3.2_TGGGAAGCAGCCTATA	3.2	540	0.300407
TCR_3.2_TGGGAAGTCTGATACG	3.2	540	0.703156
TCR_3.2_TGTATTCTCTAACTCT	3.2	540	0.900734
TCR_3.2_TGTGTTTTCAACGCTA	3.2	540	0.863965
TCR_3.2_TGTTCCGGTCTAGTGT	3.2	540	0.595335
TCR_3.2_TTAACTCGTTCGAATC	3.2	540	0.895932
TCR_3.2_TTCGAAGCAAGCGTAG	3.2	540	0.853563
TCR_3.2_TTCGGTCTCGGAAACG	3.2	540	0.887468
TCR_3.2_TTGAACGAGACTGTAA	3.2	540	0.738812
TCR_3.2_TTGAACGTCTGAAAGA	3.2	540	0.762634
TCR_3.2_TTGCGTCAGCCTATGT	3.2	540	0.276299
TCR_3.2_TTGTAGGCACCGCTAG	3.2	540	0.601035
TCR_3.2_TTTATGCAGGGCTTGA	3.2	540	0.756646
TCR_3.2_TTTGCGCGTTGAACTC	3.2	540	0.863893
TCR_3.2_TTTGCGCTCGCATGGC	3.2	540	0.58449
TCR_3.2_TTTGGTTAGTAGCCGA	3.2	540	0.851839
TCR_3.2_TTTGGTTGTGGCGAAT	3.2	540	0.853773
TCR_3.2_AAAGTAGAGGTTACCT	3.2	559	0.636286
TCR_3.2_AAATGCCTCAAGATCC	3.2	559	0.676871
TCR_3.2_AACACGTCACGAAATA	3.2	559	0.797876
TCR_3.2_AACACGTTCGGTCTAA	3.2	559	0.770012
TCR_3.2_AACGTTGTCCGCAGTG	3.2	559	0.671327
TCR_3.2_AAGGCAGAGACTAAGT	3.2	559	0.678645
TCR_3.2_AAGGCAGGTGATAAAC	3.2	559	0.886183
TCR_3.2_AAGGCAGGTTAGTGGG	3.2	559	0.385258
TCR_3.2_ACAGCCGCATCGATTG	3.2	559	0.829598
TCR_3.2_ACAGCTAAGTGCAAGC	3.2	559	0.620558
TCR_3.2_ACGATGTAGCTAAGAT	3.2	559	0.547168
TCR_3.2_ACGCAGCTCAGCTGGC	3.2	559	0.754967
TCR_3.2_ACTGTCCGTAGGCATG	3.2	559	0.840829
TCR_3.2_ACTGTCCGTTATGTGC	3.2	559	0.62771
TCR_3.2_ACTTTCACATGTAGTC	3.2	559	0.793161
TCR_3.2_AGACGTTAGGGAGTAA	3.2	559	0.861918
TCR_3.2_AGAGCTTGTCTTCTCG	3.2	559	0.644767
TCR_3.2_AGCAGCCCACCTTGTC	3.2	559	0.605117
TCR_3.2_AGCGTCGGTGAACCTT	3.2	559	0.652357
TCR_3.2_ATGAGGGAGGACATTA	3.2	559	0.740508
TCR_3.2_CAACTAGTCCAGTATG	3.2	559	0.735797
TCR_3.2_CACTCCAAGGAATCGC	3.2	559	0.774047
TCR_3.2_CAGAATCAGGCGTACA	3.2	559	0.574774
TCR_3.2_CAGCGACCAAGTCTAC	3.2	559	0.955113
TCR_3.2_CATCGGGTCTAGAGTC	3.2	559	0.250115
TCR_3.2_CATGGCGGTAAGCACG	3.2	559	0.704368
TCR_3.2_CCTAAAGCAACACGCC	3.2	559	0.354805
TCR_3.2_CCTACACCAAAGGCGT	3.2	559	0.948513
TCR_3.2_CCTTCCCCACATGACT	3.2	559	0.68975
TCR_3.2_CGACCTTTCGCGTAGC	3.2	559	0.642478
TCR_3.2_CGACTTCAGGCTATCT	3.2	559	0.716431
TCR_3.2_CGATCGGGTATAGGGC	3.2	559	0.646834
TCR_3.2_CGATGTAAGGCGATAC	3.2	559	0.736431
TCR_3.2_CGATTGATCTTGCATT	3.2	559	0.875282
TCR_3.2_CGTCCATAGACGCTTT	3.2	559	0.585971
TCR_3.2_CGTCCATAGGCTAGAC	3.2	559	0.636856
TCR_3.2_CGTTGGGCAAAGTGCG	3.2	559	0.884812
TCR_3.2_CTAACTTCATGTCTCC	3.2	559	0.68687
TCR_3.2_CTACATTCACTAAGTC	3.2	559	0.78361
TCR_3.2_CTCGAGGTCCTCATTA	3.2	559	0.916051
TCR_3.2_CTCGTCAGTCAACATC	3.2	559	0.793161
TCR_3.2_CTCTAATTCCAAAGTC	3.2	559	0.776341
TCR_3.2_CTCTGGTGTATCAGTC	3.2	559	0.607444
TCR_3.2_CTGCCTATCAATACCG	3.2	559	0.447086
TCR_3.2_CTGTGCTAGGGTATCG	3.2	559	0.341219
TCR_3.2_CTTACCGCAATCGAAA	3.2	559	0.745728
TCR_3.2_GAACCTAAGACCCACC	3.2	559	0.798285
TCR_3.2_GACACGCAGTGGAGTC	3.2	559	0.77961
TCR_3.2_GACTAACCATCGATGT	3.2	559	0.918072
TCR_3.2_GAGCAGATCCTCCTAG	3.2	559	0.441952
TCR_3.2_GCAATCAAGTACGATA	3.2	559	0.6158
TCR_3.2_GCCTCTAGTCCTCTTG	3.2	559	0.524776
TCR_3.2_GCTGGGTAGTCTCCTC	3.2	559	0.40666
TCR_3.2_GCTTGAAGTCTGCCAG	3.2	559	0.676871
TCR_3.2_GGAACTTCAGTAAGAT	3.2	559	0.844145
TCR_3.2_GGGCATCCACCACGTG	3.2	559	0.327554
TCR_3.2_GGTGCGTAGACGCTTT	3.2	559	0.207029
TCR_3.2_GTACTCCGTCTAACGT	3.2	559	0.609899
TCR_3.2_GTATTCTAGTGTCCAT	3.2	559	0.822796
TCR_3.2_GTTAAGCAGAATAGGG	3.2	559	0.400792
TCR_3.2_GTTAAGCTCTGAAAGA	3.2	559	0.696798
TCR_3.2_GTTACAGTCTCTTGAT	3.2	559	0.851839
TCR_3.2_GTTCGGGTCTATCGCC	3.2	559	0.522669
TCR_3.2_GTTTCTATCCCTTGCA	3.2	559	0.82943
TCR_3.2_TACAGTGGTCAACTGT	3.2	559	0.410959
TCR_3.2_TACGGGCCATTCTTAC	3.2	559	0.760466
TCR_3.2_TACTTGTTCCTTTCTC	3.2	559	0.536895
TCR_3.2_TCACAAGCAGGGTTAG	3.2	559	0.435632
TCR_3.2_TCGCGTTCACCAGGCT	3.2	559	0.34379
TCR_3.2_TCGTAGAGTCCCTTGT	3.2	559	0.52905
TCR_3.2_TCTTCGGGTTGGTGGA	3.2	559	0.409074
TCR_3.2_TCTTTCCAGGGTCTCC	3.2	559	0.754967
TCR_3.2_TGACTTTTCTTCAACT	3.2	559	0.678316
TCR_3.2_TGCCAAACACCTATCC	3.2	559	0.271289
TCR_3.2_TGCGCAGGTTCAGTAC	3.2	559	0.520226
TCR_3.2_TGCGGGTGTATTACCG	3.2	559	0.735797
TCR_3.2_TGGTTCCAGTGGGTTG	3.2	559	0.510639
TCR_3.2_TGTATTCTCACCATAG	3.2	559	0.605057
TCR_3.2_TTAACTCAGGATTCGG	3.2	559	0.637539
TCR_3.2_TTCGAAGCAAGGGTCA	3.2	559	0.734653
TCR_3.2_TTCTACATCTGTGCAA	3.2	559	0.639201
TCR_3.2_TTGAACGGTACGCACC	3.2	559	0.412806
TCR_3.2_TTTACTGCAGGCAGTA	3.2	559	0.68687
TCR_3.2_AACCATGGTCCAACTA	3.2	603	0.516132
TCR_3.2_AAGGAGCTCCTCAACC	3.2	603	0.307516
TCR_3.2_AATCGGTGTTATCACG	3.2	603	0.764218
TCR_3.2_ACGATGTGTTATCGGT	3.2	603	0.711988
TCR_3.2_ACTTTCAGTGCAGTAG	3.2	603	0.706651
TCR_3.2_AGCCTAAGTCCGAAGA	3.2	603	0.310047
TCR_3.2_AGTGAGGTCTACGAGT	3.2	603	0.434622
TCR_3.2_ATCGAGTAGAAGCCCA	3.2	603	0.78659
TCR_3.2_CAAGATCTCAGTTCGA	3.2	603	0.810143
TCR_3.2_CAGATCAGTCGACTGC	3.2	603	0.759684
TCR_3.2_CAGCTGGCACCCATGG	3.2	603	0.657733
TCR_3.2_CAGTAACTCGAGAGCA	3.2	603	0.660819
TCR_3.2_CATCCACGTCTGGAGA	3.2	603	0.595335
TCR_3.2_CCCAGTTTCGCGGATC	3.2	603	0.696798
TCR_3.2_CGCCAAGCATCCTAGA	3.2	603	0.753727
TCR_3.2_CGGACACGTGACGGTA	3.2	603	0.768102
TCR_3.2_CGTTCTGTCGTTTATC	3.2	603	0.530298
TCR_3.2_CTAGAGTCAGGTTTCA	3.2	603	0.676871
TCR_3.2_CTGGTCTAGAGACGAA	3.2	603	0.469732
TCR_3.2_CTTGGCTAGACGCAAC	3.2	603	0.84965
TCR_3.2_CTTTGCGAGCTGTTCA	3.2	603	0.905935
TCR_3.2_GACACGCCAAGGTTTC	3.2	603	0.875362
TCR_3.2_GACCTGGCACATCCGG	3.2	603	0.691087
TCR_3.2_GAGCAGACAGCCTTTC	3.2	603	0.527055
TCR_3.2_GAGCAGAGTCCTCTTG	3.2	603	0.846091
TCR_3.2_GATCAGTTCTAACCGA	3.2	603	0.290357
TCR_3.2_GCTTCCACACGAAGCA	3.2	603	0.757205
TCR_3.2_GGCTGGTTCTCGCTTG	3.2	603	0.769796
TCR_3.2_GGGAATGAGGAATCGC	3.2	603	0.712006
TCR_3.2_GTCAAGTGTAACGACG	3.2	603	0.672996
TCR_3.2_GTCATTTAGCTAGCCC	3.2	603	0.79214
TCR_3.2_GTTTCTAGTTGTTTGG	3.2	603	0.636972
TCR_3.2_TACGGGCAGCGCCTCA	3.2	603	0.410961
TCR_3.2_TACTCGCTCACATGCA	3.2	603	0.637667
TCR_3.2_TATCTCAGTTATCCGA	3.2	603	0.849236
TCR_3.2_TCACGAATCGGCGCTA	3.2	603	0.695445
TCR_3.2_TCAGCTCTCATCGATG	3.2	603	0.676436
TCR_3.2_TCAGGATAGGTAGCTG	3.2	603	0.512046
TCR_3.2_TCGGGACAGCGTAGTG	3.2	603	0.606832
TCR_3.2_TCTTTCCTCTGCTTGC	3.2	603	0.925859
TCR_3.2_TGACGGCAGACATAAC	3.2	603	0.791455
TCR_3.2_TGAGCCGCACAACTGT	3.2	603	0.759728
TCR_3.2_TGGACGCTCATCTGTT	3.2	603	0.6465
TCR_3.2_TTAGTTCGTTAAGGGC	3.2	603	0.549629
TCR_3.2_AAGGCAGGTCTCCCTA	3.2	579	0.760423
TCR_3.2_AAGGTTCCAAGCGTAG	3.2	579	0.81528
TCR_3.2_AAGTCTGAGTGCAAGC	3.2	579	0.906538
TCR_3.2_ACAGCCGAGACTGGGT	3.2	579	0.654869
TCR_3.2_ACAGCCGAGTCATGCT	3.2	579	0.610409
TCR_3.2_ACGCCAGCACCCATTC	3.2	579	0.474369
TCR_3.2_ACGGAGACACGAAGCA	3.2	579	0.47386
TCR_3.2_ACTTACTTCGCGGATC	3.2	579	0.795263
TCR_3.2_AGAGCGATCGGAAACG	3.2	579	0.517045
TCR_3.2_AGGCCACCATTCCTCG	3.2	579	0.822161
TCR_3.2_ATCATCTCAGATTGCT	3.2	579	0.826778
TCR_3.2_ATCTGCCCAATGGAGC	3.2	579	0.861918
TCR_3.2_CAAGATCCACCGTTGG	3.2	579	0.885037
TCR_3.2_CAGCCGATCAACACCA	3.2	579	0.786661
TCR_3.2_CCTAAAGCACGTCAGC	3.2	579	0.89068
TCR_3.2_CCTTACGAGCTACCGC	3.2	579	0.81718
TCR_3.2_CGACTTCAGTCGTACT	3.2	579	0.678925
TCR_3.2_CGGAGTCTCTAACGGT	3.2	579	0.62485
TCR_3.2_CTAACTTTCCTCAATT	3.2	579	0.751238
TCR_3.2_CTAAGACCATTTCAGG	3.2	579	0.666804
TCR_3.2_CTACCCATCACTGGGC	3.2	579	0.589391
TCR_3.2_CTCGTCAGTCCATGAT	3.2	579	0.760529
TCR_3.2_CTGATCCCACACTGCG	3.2	579	0.711363
TCR_3.2_CTTAACTGTAAAGGAG	3.2	579	0.86429
TCR_3.2_CTTGGCTCAGCTGCTG	3.2	579	0.896598
TCR_3.2_GACACGCCAATAGAGT	3.2	579	0.786392
TCR_3.2_GATCGTATCACTTATC	3.2	579	0.702656
TCR_3.2_GCAAACTCAATAGCAA	3.2	579	0.76451
TCR_3.2_GCACATATCGCACTCT	3.2	579	0.731886
TCR_3.2_GCGACCAGTTAAAGTG	3.2	579	0.631935
TCR_3.2_GCGCGATCATCGGAAG	3.2	579	0.675823
TCR_3.2_GCTCCTAAGTCAATAG	3.2	579	0.798597
TCR_3.2_GGAATAAAGTCCTCCT	3.2	579	0.434782
TCR_3.2_GGACAAGAGGGTCTCC	3.2	579	0.84689
TCR_3.2_GGCAATTCATAGAAAC	3.2	579	0.54114
TCR_3.2_GGCTGGTGTAGAAAGG	3.2	579	0.72918
TCR_3.2_GTCGTAATCCAATGGT	3.2	579	0.853358
TCR_3.2_GTGCTTCCATCACCCT	3.2	579	0.610751
TCR_3.2_GTTCTCGAGAGGTAGA	3.2	579	0.874721
TCR_3.2_TGATTTCAGCTCCTCT	3.2	579	0.859358
TCR_3.2_TGATTTCGTTGCCTCT	3.2	579	0.858281
TCR_3.2_TGTTCCGGTAAAGGAG	3.2	579	0.887708
TCR_3.2_TTATGCTTCCAGATCA	3.2	579	0.762323
TCR_3.2_TTGAACGAGCGTAATA	3.2	579	0.793588
TCR_3.2_AACCATGTCTCGCTTG	3.2	534	0.500025
TCR_3.2_AACTGGTGTTAAGACA	3.2	534	0.379448
TCR_3.2_AAGGCAGTCTGATTCT	3.2	534	0.922907
TCR_3.2_ACACCGGAGCTCTCGG	3.2	534	0.707595
TCR_3.2_ACATACGTCTAACTTC	3.2	534	0.845776
TCR_3.2_ACCCACTAGTTACGGG	3.2	534	0.840705
TCR_3.2_ACGGAGAGTGAGTGAC	3.2	534	0.643398
TCR_3.2_ACTTGTTCACAACGCC	3.2	534	0.265214
TCR_3.2_AGTAGTCGTAGCGTAG	3.2	534	0.69089
TCR_3.2_CAAGATCAGTTAACGA	3.2	534	0.550787
TCR_3.2_CACAAACGTACTCAAC	3.2	534	0.757939
TCR_3.2_CACAGGCTCTACCTGC	3.2	534	0.786594
TCR_3.2_CATATTCTCCGTACAA	3.2	534	0.716431
TCR_3.2_CATGGCGCAAAGGCGT	3.2	534	0.900807
TCR_3.2_CATGGCGTCGGCGGTT	3.2	534	0.570063
TCR_3.2_CCTACCAAGTTCGATC	3.2	534	0.929371
TCR_3.2_CCTCTGACAGACAAGC	3.2	534	0.753518
TCR_3.2_CCTTTCTTCCGGGTGT	3.2	534	0.868954
TCR_3.2_CGGACTGAGTGTTAGA	3.2	534	0.223685
TCR_3.2_CGGACTGTCGTCACGG	3.2	534	0.68687
TCR_3.2_CGTCTACAGTGCAAGC	3.2	534	0.525207
TCR_3.2_CGTGAGCTCGTCCAGG	3.2	534	0.936684
TCR_3.2_GAGGTGAGTTCACGGC	3.2	534	0.504388
TCR_3.2_GGGAGATTCTGGTTCC	3.2	534	0.913754
TCR_3.2_GTGTGCGCAAAGCGGT	3.2	534	0.706651
TCR_3.2_TAAGCGTAGAGAGCTC	3.2	534	0.631896
TCR_3.2_TACCTTACAAACGCGA	3.2	534	0.326046
TCR_3.2_TCAGGTACATTGTGCA	3.2	534	0.522266
TCR_3.2_TCGGGACGTTCCCTTG	3.2	534	0.350231
TCR_3.2_TGGCCAGTCAGTTGAC	3.2	534	0.407196
TCR_3.2_TGGTTAGGTCGAGTTT	3.2	534	0.820135
TCR_3.2_AACTGGTAGATCTGCT	3.2	556	0.789337
TCR_3.2_AACTGGTAGCGCTCCA	3.2	556	0.860333
TCR_3.2_AAGGAGCGTCCGAAGA	3.2	556	0.6294
TCR_3.2_ACACTGACATCTCGCT	3.2	556	0.70239
TCR_3.2_ACGATGTTCTGCTTGC	3.2	556	0.720441
TCR_3.2_ACTGAACCACCAACCG	3.2	556	0.541812
TCR_3.2_AGCGGTCCAGCAGTTT	3.2	556	0.593892
TCR_3.2_AGCTCTCGTTCGAATC	3.2	556	0.720789
TCR_3.2_AGTAGTCCATATACGC	3.2	556	0.792678
TCR_3.2_AGTGGGAAGCGATTCT	3.2	556	0.504009
TCR_3.2_CAAGATCGTTACCGAT	3.2	556	0.417141
TCR_3.2_CACAGGCGTCGATTGT	3.2	556	0.346752
TCR_3.2_CACATTTGTAGCCTCG	3.2	556	0.726144
TCR_3.2_CACCAGGTCTATCCTA	3.2	556	0.689882
TCR_3.2_CAGCTGGAGTGATCGG	3.2	556	0.687885
TCR_3.2_CCTACACGTCGAGTTT	3.2	556	0.476784
TCR_3.2_CCTTCCCAGAGGTTGC	3.2	556	0.735797
TCR_3.2_CGAATGTGTGCACTTA	3.2	556	0.38288
TCR_3.2_CGAGAAGAGAGGTAGA	3.2	556	0.817146
TCR_3.2_CGATGGCCAAGTAGTA	3.2	556	0.67511
TCR_3.2_CGCTGGAGTTCGCGAC	3.2	556	0.610973
TCR_3.2_CGTGAGCCACTTGGAT	3.2	556	0.558272
TCR_3.2_CTAATGGAGGTAGCCA	3.2	556	0.844049
TCR_3.2_CTCTAATCATTCTCAT	3.2	556	0.649193
TCR_3.2_GACAGAGTCCTTTCGG	3.2	556	0.822161
TCR_3.2_GACTAACCACGGTAGA	3.2	556	0.905036
TCR_3.2_GATTCAGCAGAGCCAA	3.2	556	0.831925
TCR_3.2_GCTGGGTTCGCGGATC	3.2	556	0.656677
TCR_3.2_GGGCACTTCAGCCTAA	3.2	556	0.716431
TCR_3.2_GTCTTCGGTGGTCTCG	3.2	556	0.731185
TCR_3.2_TAGGCATAGATCTGCT	3.2	556	0.813531
TCR_3.2_TCACGAAAGCAGGCTA	3.2	556	0.192941
TCR_3.2_TGCTGCTTCGCAAGCC	3.2	556	0.478473
TCR_3.2_TGGGCGTTCATAACCG	3.2	556	0.424617
TCR_3.2_TTCCCAGTCTTATCTG	3.2	556	0.636537
TCR_3.2_TTCTCCTAGGCCATAG	3.2	556	0.861918
TCR_3.2_TTGAACGAGACTTGAA	3.2	556	0.577682
TCR_3.2_TTTATGCAGACAAGCC	3.2	556	0.844763
TCR_3.2_AACGTTGAGCAGCGTA	3.2	768	0.886677
TCR_3.2_ACACCAATCGCTTGTC	3.2	768	0.62501
TCR_3.2_ACAGCTAAGCTACCTA	3.2	768	0.433455
TCR_3.2_ACGGAGACATCCGGGT	3.2	768	0.476923
TCR_3.2_AGAGCGACATACTCTT	3.2	768	0.724009
TCR_3.2_AGCGGTCTCCCTAACC	3.2	768	0.907304
TCR_3.2_AGGTCATAGAGCCCAA	3.2	768	0.524917
TCR_3.2_ATAGACCTCGGCTTGG	3.2	768	0.396214
TCR_3.2_ATCATGGTCCCTAATT	3.2	768	0.804003
TCR_3.2_ATGTGTGCACATGGGA	3.2	768	0.67491
TCR_3.2_ATTCTACCACGAAATA	3.2	768	0.70128
TCR_3.2_CACAAACAGTCATCCA	3.2	768	0.771021
TCR_3.2_CACACCTAGAGACTTA	3.2	768	0.789986
TCR_3.2_CAGCTGGGTAGTACCT	3.2	768	0.838468
TCR_3.2_CATCAGAGTCACAAGG	3.2	768	0.633114
TCR_3.2_CATGACAGTATATGAG	3.2	768	0.65316
TCR_3.2_CCTACACAGCTAGTGG	3.2	768	0.738416
TCR_3.2_CCTACACGTTGGTGGA	3.2	768	0.824547
TCR_3.2_CCTACCATCAGAGCTT	3.2	768	0.59778
TCR_3.2_CGATGTAAGCGGCTTC	3.2	768	0.716431
TCR_3.2_CGGCTAGCAAAGCAAT	3.2	768	0.783592
TCR_3.2_CGTCTACCACCTGGTG	3.2	768	0.540639
TCR_3.2_CGTGTAAGTTAGAACA	3.2	768	0.778701
TCR_3.2_CGTGTCTTCAATACCG	3.2	768	0.58936
TCR_3.2_CTGATCCCAAATTGCC	3.2	768	0.689505
TCR_3.2_GCTCTGTAGATGTGTA	3.2	768	0.611186
TCR_3.2_GCTTGAACAGACGCCT	3.2	768	0.974406
TCR_3.2_GGCTCGAAGCTAACTC	3.2	768	0.473549
TCR_3.2_GGGTCTGTCGTTGACA	3.2	768	0.89507
TCR_3.2_GTAACTGAGTATCGAA	3.2	768	0.607167
TCR_3.2_GTAGTCAAGGTCATCT	3.2	768	0.619991
TCR_3.2_GTGCTTCGTTCACCTC	3.2	768	0.697839
TCR_3.2_GTTCATTTCCTTAATC	3.2	768	0.812192
TCR_3.2_TACTTACCAAACCCAT	3.2	768	0.664444
TCR_3.2_TCAGGTACACCAGCAC	3.2	768	0.835084
TCR_3.2_TCGCGTTAGCCACGTC	3.2	768	0.921625
TCR_3.2_ACACTGAAGAACTGTA	3.2	594	0.546973
TCR_3.2_ACGGCCAGTTAAGGGC	3.2	594	0.684193
TCR_3.2_AGGCCACAGGGCTCTC	3.2	594	0.815384
TCR_3.2_AGGCCGTTCAGTTTGG	3.2	594	0.685303
TCR_3.2_AGGGAGTTCCACGACG	3.2	594	0.291842
TCR_3.2_CACTCCAAGCGTCAAG	3.2	594	0.364361
TCR_3.2_CCAGCGAGTATGGTTC	3.2	594	0.411447
TCR_3.2_CCATGTCGTCAGGACA	3.2	594	0.6158
TCR_3.2_CCTAGCTGTGTTAAGA	3.2	594	0.705886
TCR_3.2_CGTGTAATCCTCAACC	3.2	594	0.625525
TCR_3.2_CTAGCCTCAGTCTTCC	3.2	594	0.604839
TCR_3.2_CTGAAACTCAGAAATG	3.2	594	0.392892
TCR_3.2_CTGAAACTCTCTGTCG	3.2	594	0.393702
TCR_3.2_CTGATCCTCCTGTACC	3.2	594	0.631981
TCR_3.2_GACGGCTCAGTACACT	3.2	594	0.70015
TCR_3.2_GATGAAAGTCCTAGCG	3.2	594	0.6158
TCR_3.2_GTAGGCCGTCGCTTTC	3.2	594	0.418036
TCR_3.2_GTCTTCGAGCTTCGCG	3.2	594	0.777953
TCR_3.2_TCACAAGGTAAGGATT	3.2	594	0.7454
TCR_3.2_TCCACACTCTACGAGT	3.2	594	0.730579
TCR_3.2_TCGCGTTTCGTCACGG	3.2	594	0.809658
TCR_3.2_TGGCTGGGTGAACCTT	3.2	594	0.793161
TCR_3.2_ACGCCAGTCATAGCAC	3.2	536	0.490572
TCR_3.2_ATCACGACAACACGCC	3.2	536	0.858467
TCR_3.2_CAAGATCCAGCGTTCG	3.2	536	0.851839
TCR_3.2_CACATAGCATAGAAAC	3.2	536	0.7454
TCR_3.2_CCGGGATCACTGAAGG	3.2	536	0.651623
TCR_3.2_CCTCAGTTCATTGCCC	3.2	536	0.837641
TCR_3.2_GCACTCTAGTAAGTAC	3.2	536	0.7454
TCR_3.2_GTCTCGTGTCGCATCG	3.2	536	0.774047
TCR_3.2_GTCTTCGAGTAAGTAC	3.2	536	0.726144
TCR_3.2_TACACGAGTAGGCTGA	3.2	536	0.649632
TCR_3.2_AAACCTGGTATAAACG	3.2	589	0.367315
TCR_3.2_AAATGCCCAGGGTACA	3.2	589	0.731291
TCR_3.2_ACGATGTTCCACTGGG	3.2	589	0.716649
TCR_3.2_AGAATAGCATACTCTT	3.2	589	0.451682
TCR_3.2_AGAGCGAGTCTCCATC	3.2	589	0.807968
TCR_3.2_ATGTGTGGTAGCGCAA	3.2	589	0.750111
TCR_3.2_ATTACTCCAAGAGTCG	3.2	589	0.617095
TCR_3.2_CACAGTACAAACTGTC	3.2	589	0.861918
TCR_3.2_CAGCATAGTTGCCTCT	3.2	589	0.610814
TCR_3.2_CATGACAGTTTGTGTG	3.2	589	0.813121
TCR_3.2_CCATGTCGTCTCATCC	3.2	589	0.36713
TCR_3.2_CCCAATCGTATGGTTC	3.2	589	0.609193
TCR_3.2_GAAATGATCACCATAG	3.2	589	0.700173
TCR_3.2_GACGGCTAGATCACGG	3.2	589	0.729649
TCR_3.2_GCCTCTAAGAGTGAGA	3.2	589	0.851236
TCR_3.2_GTCACGGTCACTGGGC	3.2	589	0.479269
TCR_3.2_TAAGTGCAGCCCAATT	3.2	589	0.371826
TCR_3.2_TAGCCGGTCGGAGCAA	3.2	589	0.834092
TCR_3.2_TCAATCTTCGTATCAG	3.2	589	0.822089
TCR_3.2_TCAGGATCACCGATAT	3.2	589	0.901714
TCR_3.2_TCTATTGTCTACTATC	3.2	589	0.577532
TCR_3.2_TCTGAGAAGGCATTGG	3.2	589	0.81222
TCR_3.2_TGAGCATAGTTTGCGT	3.2	589	0.764753
TCR_3.2_TGCACCTTCACCTCGT	3.2	589	0.675911
TCR_3.2_AAAGCAAAGTGGTCCC	3.2	643	0.579622
TCR_3.2_AGACGTTAGATGTAAC	3.2	643	0.882373
TCR_3.2_AGAGTGGTCCAACCAA	3.2	643	0.947464
TCR_3.2_ATAACGCGTCAACTGT	3.2	643	0.788716
TCR_3.2_ATAGACCGTGTGACGA	3.2	643	0.703273
TCR_3.2_ATCACGATCTTTACGT	3.2	643	0.735797
TCR_3.2_CAGAATCCAATCCAAC	3.2	643	0.948121
TCR_3.2_CAGGTGCCAGCATACT	3.2	643	0.926251
TCR_3.2_CAGTAACTCGGGAGTA	3.2	643	0.719514
TCR_3.2_CCTACACCAAGCTGTT	3.2	643	0.96278
TCR_3.2_GACTACATCTGTCCGT	3.2	643	0.210873
TCR_3.2_TGCACCTCATGAAGTA	3.2	643	0.862041
TCR_3.2_AAACGGGTCGGTGTTA	3.2	836	0.78312
TCR_3.2_ACGATGTTCTAAGCCA	3.2	545	0.483652
TCR_3.2_CAACCTCTCTCTTATG	3.2	545	0.692285
TCR_3.2_CGCGGTAAGTCAAGCG	3.2	836	0.349886
TCR_3.2_CGGACGTCACCTATCC	3.2	836	0.438244
TCR_3.2_CGGCTAGCAGGGTATG	3.2	836	0.315652
TCR_3.2_CGGTTAAGTCTAAAGA	3.2	545	0.829533
TCR_3.2_CTAGCCTTCCAATGGT	3.2	836	0.642543
TCR_3.2_CTCGGAGTCTTAGAGC	3.2	836	0.347126
TCR_3.2_CTGATAGCAATAGCAA	3.2	836	0.559538
TCR_3.2_CTGCGGACAAGTTCTG	3.2	545	0.545439
TCR_3.2_CTGTGCTCACGGTGTC	3.2	545	0.705891
TCR_3.2_GAAATGATCGAACGGA	3.2	836	0.3967
TCR_3.2_GACAGAGGTGAAGGCT	3.2	836	0.332113
TCR_3.2_GACCAATAGCCAGGAT	3.2	836	0.666804
TCR_3.2_GATGCTAAGATTACCC	3.2	836	0.872929
TCR_3.2_GCAAACTCATTCTCAT	3.2	836	0.406067
TCR_3.2_GCATGCGTCCTAAGTG	3.2	836	0.603915
TCR_3.2_GGACAAGTCACGCGGT	3.2	836	0.505708
TCR_3.2_GTGAAGGTCAGGTTCA	3.2	836	0.536216
TCR_3.2_GTTAAGCAGGAATGGA	3.2	545	0.882373
TCR_3.2_TACCTATCAATCGAAA	3.2	545	0.584078
TCR_3.2_TCGCGAGAGCTGCGAA	3.2	836	0.413825
TCR_3.2_TGACAACTCAACCATG	3.2	836	0.174902
TCR_3.2_TGCCAAATCAAACCGT	3.2	545	0.756067
TCR_3.2_TGCGCAGTCTTCCTTC	3.2	836	0.556161
TCR_3.2_TTAGTTCGTCTCAACA	3.2	836	0.887592
TCR_3.2_ATCGAGTTCCGCATAA	3.2	535	0.614688
TCR_3.2_CACCAGGCAGACGCCT	3.2	535	0.681629
TCR_3.2_CCATTCGAGGGAAACA	3.2	535	0.662357
TCR_3.2_GCGGGTTAGAGTGACC	3.2	535	0.770943
TCR_3.2_GGACGTCGTTTGACAC	3.2	535	0.864047
TCR_3.2_TCACAAGGTCGGCACT	3.2	535	0.917199
TCR_3.2_TGCACCTTCATGCTCC	3.2	535	0.696798
TCR_3.2_ACATCAGCAGTCTTCC	3.2	686	0.871797
TCR_3.2_ACGCCAGCACGCTTTC	3.2	686	0.462105
TCR_3.2_ATCATGGGTGTTAAGA	3.2	686	0.657583
TCR_3.2_CACAAACAGCCAACAG	3.2	686	0.506232
TCR_3.2_CAGCGACAGCGTGTCC	3.2	686	0.636931
TCR_3.2_CATATTCTCTCAAACG	3.2	686	0.601537
TCR_3.2_CCTTACGTCATCATTC	3.2	686	0.59298
TCR_3.2_CTACACCAGGCCATAG	3.2	686	0.572362
TCR_3.2_CTAGTGACAGCTCCGA	3.2	686	0.95134
TCR_3.2_GCATGCGTCACTCCTG	3.2	686	0.394116
TCR_3.2_GGATTACAGTAGCCGA	3.2	686	0.614051
TCR_3.2_GGCAATTTCTGTCTAT	3.2	686	0.202658
TCR_3.2_GGTATTGGTCTGCAAT	3.2	686	0.644766
TCR_3.2_GTCACAAAGTACACCT	3.2	686	0.736898
TCR_3.2_TGACTTTCAAACTGCT	3.2	686	0.827287
TCR_3.2_ACTTTCAGTTATCACG	3.2	604	0.642048
TCR_3.2_AGAGCTTCATAGAAAC	3.2	604	0.663078
TCR_3.2_AGATTGCGTCTAAACC	3.2	604	0.774047
TCR_3.2_AGCTCCTTCAGAGGTG	3.2	604	0.63746
TCR_3.2_AGTCTTTAGTGACTCT	3.2	604	0.626048
TCR_3.2_CCTACACAGTGTCTCA	3.2	604	0.42137
TCR_3.2_CGTGAGCAGACTAGGC	3.2	604	0.686218
TCR_3.2_GATGCTACAAGAGGCT	3.2	604	0.68687
TCR_3.2_GGAACTTCAAGCTGGA	3.2	604	0.321089
TCR_3.2_TTCGGTCCAGCTGTAT	3.2	604	0.649994
TCR_3.2_TTGAACGTCAGAGACG	3.2	604	0.882606
TCR_3.2_AGCGGTCGTCTCGTTC	3.2	611	0.485479
TCR_3.2_AGCGTCGAGACTAAGT	3.2	611	0.659312
TCR_3.2_AGGGAGTCAGATAATG	3.2	611	0.683854
TCR_3.2_CCTCTGATCTCTAAGG	3.2	611	0.812433
TCR_3.2_CGTTGGGTCTAACTCT	3.2	611	0.511273
TCR_3.2_CTCGAAATCTCCTATA	3.2	611	0.740743
TCR_3.2_GACCAATGTACATGTC	3.2	611	0.810329
TCR_3.2_GATCTAGTCCAAACTG	3.2	611	0.978339
TCR_3.2_GATGAGGTCTGATACG	3.2	611	0.906787
TCR_3.2_GGTATTGGTTATCACG	3.2	611	0.615176
TCR_3.2_GTACTCCTCCGAAGAG	3.2	611	0.861918
TCR_3.2_TAAGAGAGTTAAGGGC	3.2	611	0.775202
TCR_3.2_TACGGGCGTGAGGCTA	3.2	611	0.939324
TCR_3.2_TCTTTCCTCGCAAGCC	3.2	611	0.672306
TCR_3.2_TGACAACCAGGGTACA	3.2	611	0.895642
TCR_3.2_AACTCCCTCACCCTCA	3.2	655	0.849695
TCR_3.2_ACGAGGAGTGTGGTTT	3.2	655	0.810655
TCR_3.2_ACGATGTGTGCCTGGT	3.2	655	0.906607
TCR_3.2_ACTATCTTCTCTGTCG	3.2	577	0.440479
TCR_3.2_ATAAGAGAGCACAGGT	3.2	655	0.686739
TCR_3.2_ATAGACCCAAAGTGCG	3.2	577	0.787561
TCR_3.2_CAAGAAACATTACGAC	3.2	655	0.873557
TCR_3.2_CACAAACGTACCGCTG	3.2	577	0.23816
TCR_3.2_CACCAGGCATCATCCC	3.2	655	0.770457
TCR_3.2_CAGCTAACACCCTATC	3.2	577	0.375737
TCR_3.2_CAGCTGGAGCCGCCTA	3.2	655	0.698355
TCR_3.2_CAGCTGGGTCGCGTGT	3.2	577	0.659962
TCR_3.2_CATCAAGAGCAAATCA	3.2	655	0.780637
TCR_3.2_CCACCTATCAGTCCCT	3.2	655	0.764105
TCR_3.2_CCTTACGAGCGACGTA	3.2	577	0.678048
TCR_3.2_CGACTTCTCTCTAGGA	3.2	577	0.896305
TCR_3.2_CTCGGAGCAAGACGTG	3.2	655	0.719538
TCR_3.2_CTCGTCATCTGCTGCT	3.2	655	0.540501
TCR_3.2_GACGTGCTCTTCGAGA	3.2	655	0.86639
TCR_3.2_GATCAGTTCGTTGACA	3.2	577	0.828891
TCR_3.2_GCGCAACAGAGCAATT	3.2	655	0.609117
TCR_3.2_GCGCGATGTCTCTCGT	3.2	655	0.90048
TCR_3.2_GCTGCGAAGATGTTAG	3.2	655	0.843082
TCR_3.2_GTCACGGCACCACGTG	3.2	577	0.672897
TCR_3.2_TAAGAGAAGGTGCTAG	3.2	655	0.803079
TCR_3.2_TACGGGCAGTCCAGGA	3.2	655	0.867253
TCR_3.2_TATTACCCAGCCTATA	3.2	577	0.819823
TCR_3.2_TCAATCTTCAACGGCC	3.2	655	0.668403
TCR_3.2_TCACAAGAGTGGTCCC	3.2	577	0.892745
TCR_3.2_TCTCTAACATGACGGA	3.2	655	0.862698
TCR_3.2_TCTGAGAAGAGTACAT	3.2	577	0.903473
TCR_3.2_TGACTTTAGCCCAGCT	3.2	655	0.739737
TCR_3.2_TGAGGGATCACTTCAT	3.2	655	0.841856
TCR_3.2_TTCGAAGGTCAATACC	3.2	655	0.777121
TCR_3.2_TTGTAGGAGGTAAACT	3.2	577	0.75174
TCR_3.2_AAAGATGGTGTCGCTG	3.2	747	0.878115
TCR_3.2_AACTTTCTCTTTCCTC	3.2	747	0.623031
TCR_3.2_ACTTACTTCACATACG	3.2	747	0.49197
TCR_3.2_AGAGCGATCAGCACAT	3.2	747	0.906746
TCR_3.2_CAAGATCAGTCCGGTC	3.2	747	0.325944
TCR_3.2_CAGCCGAAGGTGGGTT	3.2	747	0.21229
TCR_3.2_CTGTTTATCCTCAATT	3.2	747	0.722541
TCR_3.2_GATCGTATCAGTTTGG	3.2	747	0.474181
TCR_3.2_GGGATGAGTCTAGTGT	3.2	747	0.412398
TCR_3.2_GTGCTTCTCTTATCTG	3.2	747	0.652352
TCR_3.2_TAGACCAGTTGTCGCG	3.2	747	0.694882
TCR_3.2_TATTACCAGCTAGCCC	3.2	747	0.501693
TCR_3.2_TCACAAGTCATGTGGT	3.2	747	0.496727
TCR_3.2_AATCCAGGTGTTTGTG	3.2	774	0.441468
TCR_3.2_ACGCAGCAGGCTCATT	3.2	774	0.768729
TCR_3.2_ACTGATGGTGCTGTAT	3.2	774	0.671983
TCR_3.2_AGCCTAATCAGTTCGA	3.2	354	0.421849
TCR_3.2_AGGGTGATCTCGCATC	3.2	354	0.616911
TCR_3.2_CAAGATCTCGTTACAG	3.2	774	0.384756
TCR_3.2_CACACTCGTGCTGTAT	3.2	774	0.899966
TCR_3.2_CAGCATACATACAGCT	3.2	354	0.716431
TCR_3.2_CATTCGCAGTAAGTAC	3.2	774	0.501565
TCR_3.2_CCCAGTTAGCCCAATT	3.2	542	0.83806
TCR_3.2_CCTCTGACACACCGAC	3.2	354	0.696798
TCR_3.2_CGAATGTGTCAGAGGT	3.2	542	0.898983
TCR_3.2_CGATTGATCCCAGGTG	3.2	774	0.848843
TCR_3.2_CGGAGTCCAGGAATCG	3.2	354	0.735455
TCR_3.2_CTCACACAGTACATGA	3.2	542	0.47952
TCR_3.2_CTCTGGTGTTGTCTTT	3.2	542	0.902981
TCR_3.2_CTTAGGAAGACCTAGG	3.2	354	0.735797
TCR_3.2_CTTTGCGAGCTCCCAG	3.2	774	0.815563
TCR_3.2_GGGAATGCATTCCTCG	3.2	774	0.273991
TCR_3.2_GGGAATGTCAATACCG	3.2	354	0.809944
TCR_3.2_GGGATGATCGCTGATA	3.2	774	0.645509
TCR_3.2_GTATCTTCAATAACGA	3.2	542	0.7454
TCR_3.2_GTCCTCATCTTGCATT	3.2	354	0.841856
TCR_3.2_GTGGGTCAGTCATCCA	3.2	354	0.872555
TCR_3.2_GTGGGTCTCAGCCTAA	3.2	774	0.908994
TCR_3.2_GTTCGGGGTAGCTGCC	3.2	354	0.981503
TCR_3.2_TAAGTGCCAAAGGCGT	3.2	542	0.502465
TCR_3.2_TACTTGTCAGTGGAGT	3.2	542	0.771664
TCR_3.2_TAGAGCTTCAGAAATG	3.2	354	0.718804
TCR_3.2_TAGGCATTCAGCTCGG	3.2	354	0.698386
TCR_3.2_TCATTACTCTACTCAT	3.2	354	0.652946
TCR_3.2_TCGTAGAGTCCAGTGC	3.2	542	0.905921
TCR_3.2_TTCGAAGGTCGGGTCT	3.2	774	0.371261
TCR_3.2_ATTCTACTCACATGCA	3.2	684	0.668428
TCR_3.2_CCTTCGACACCCATGG	3.2	684	0.917187
TCR_3.2_CGGGTCACAGGGAGAG	3.2	684	0.643056
TCR_3.2_CGTTCTGCATACGCTA	3.2	684	0.65883
TCR_3.2_CTTGGCTCATAGAAAC	3.2	684	0.371451
TCR_3.2_GAACATCTCATTATCC	3.2	684	0.553661
TCR_3.2_GAACCTAGTTTGACAC	3.2	684	0.916319
TCR_3.2_GAAGCAGGTCCAGTTA	3.2	684	0.65142
TCR_3.2_GGCTCGACATGTCGAT	3.2	684	0.717051
TCR_3.2_TCAATCTGTACCGCTG	3.2	684	0.829896
TCR_3.2_TCGGTAATCTCCCTGA	3.2	684	0.535032
TCR_3.2_AAAGTAGGTAAACACA	3.2	717	0.857881
TCR_3.2_AACCATGGTAAGTGGC	3.2	717	0.697457
TCR_3.2_ACACCGGTCGTGGTCG	3.2	717	0.574909
TCR_3.2_ACGGAGATCAGCCTAA	3.2	623	0.428828
TCR_3.2_ACTGAACAGGGTGTGT	3.2	717	0.690315
TCR_3.2_CACAGTAGTGACTCAT	3.2	623	0.504052
TCR_3.2_CAGCTGGTCTAGAGTC	3.2	717	0.76451
TCR_3.2_CATATTCAGGTACTCT	3.2	717	0.603015
TCR_3.2_CCACCTACAAGTAATG	3.2	717	0.567989
TCR_3.2_CGGCTAGAGGAGCGTT	3.2	717	0.61592
TCR_3.2_CGTGAGCCAGATGGCA	3.2	717	0.764378
TCR_3.2_CTCGTCACACCAGCAC	3.2	623	0.539515
TCR_3.2_GGTGCGTTCGCCGTGA	3.2	717	0.59791
TCR_3.2_GTAACGTAGGGATGGG	3.2	717	0.911942
TCR_3.2_GTAGTCAAGGGTATCG	3.2	623	0.692548
TCR_3.2_TCAGCTCTCTAACTTC	3.2	623	0.636286
TCR_3.2_TGGACGCGTTCGGGCT	3.2	623	0.493935
TCR_3.2_TTCCCAGTCGCATGGC	3.2	623	0.839351
TCR_3.2_TTCGAAGGTTAAGAAC	3.2	623	0.783592
TCR_3.2_TTCTACATCCGATATG	3.2	717	0.671984
TCR_3.2_AAATGCCTCCCGACTT	3.2	718	0.231969
TCR_3.2_ATAAGAGTCGTGGGAA	3.2	706	0.581906
TCR_3.2_CACACCTGTGCGCTTG	3.2	718	0.256051
TCR_3.2_CAGCAGCCAGGTCGTC	3.2	718	0.22049
TCR_3.2_CAGCCGACAAGACACG	3.2	718	0.281002
TCR_3.2_CGAATGTGTGAGGGAG	3.2	706	0.453822
TCR_3.2_CGGACACAGAGTTGGC	3.2	706	0.707351
TCR_3.2_CTCGGGAAGAAGGCCT	3.2	718	0.350159
TCR_3.2_CTTCTCTGTGGTTTCA	3.2	706	0.873236
TCR_3.2_GCGAGAAGTTGGTGGA	3.2	718	0.380608
TCR_3.2_GCGGGTTTCACGGTTA	3.2	718	0.286888
TCR_3.2_GCTGGGTGTCCATGAT	3.2	706	0.756865
TCR_3.2_TAAGCGTTCCAGTAGT	3.2	706	0.512678
TCR_3.2_TATCAGGCACTATCTT	3.2	706	0.874525
TCR_3.2_TGGACGCAGACAATAC	3.2	706	0.792724
TCR_3.2_AGTCTTTTCGCCGTGA	3.2	569	0.433525
TCR_3.2_GCCAAATGTAAACCTC	3.2	569	0.722261
TCR_3.2_GTGTTAGAGGGCATGT	3.2	569	0.509636
TCR_3.2_TCTCTAAGTAAGTGTA	3.2	569	0.348215
TCR_3.2_ACTGCTCTCGCATGGC	3.2	586	0.858643
TCR_3.2_AGAATAGCAGGGTTAG	3.2	659	0.841856
TCR_3.2_ATGCGATAGAGTGACC	3.2	659	0.991952
TCR_3.2_ATTATCCAGGTGATAT	3.2	659	0.695033
TCR_3.2_CCTTTCTAGAGTCTGG	3.2	586	0.642057
TCR_3.2_CTCGGAGAGTTTAGGA	3.2	586	0.640738
TCR_3.2_CTTGGCTTCACGAAGG	3.2	586	0.831966
TCR_3.2_GATCAGTCACATCCAA	3.2	659	0.464727
TCR_3.2_GCACATACAGTCGATT	3.2	586	0.570039
TCR_3.2_GCATGATAGAGCTATA	3.2	586	0.627132
TCR_3.2_GTCACAATCTGGCGAC	3.2	586	0.441834
TCR_3.2_TACAGTGTCATGTCCC	3.2	659	0.587392
TCR_3.2_TAGTGGTGTTGCTCCT	3.2	586	0.730356
TCR_3.2_TAGTGGTTCTCGATGA	3.2	659	0.935062
TCR_3.2_ATTATCCGTCCATGAT	3.2	610	0.611826
TCR_3.2_CACCACTCATCGTCGG	3.2	610	0.683488
TCR_3.2_CCTTTCTTCTGGTGTA	3.2	610	0.754967
TCR_3.2_TTTGCGCGTACAAGTA	3.2	610	0.583987
TCR_3.2_ACCCACTCATTGGTAC	3.2	151	0.871872
TCR_3.2_ACTGAGTGTGTTCTTT	3.2	151	0.645318
TCR_3.2_ATTTCTGCATAAGACA	3.2	151	0.76451
TCR_3.2_CTAAGACTCCAACCAA	3.2	151	0.6426
TCR_3.2_CTCAGAAGTCTAAACC	3.2	151	0.662312
TCR_3.2_GATCTAGCAAGGGTCA	3.2	151	0.730018
TCR_3.2_GCTGCTTGTCTCTCTG	3.2	151	0.629786
TCR_3.2_GGGAGATAGCCACTAT	3.2	151	0.68356
TCR_3.2_GTCACAAAGGAGTCTG	3.2	151	0.685498
TCR_3.2_GTTCTCGAGCTGCCCA	3.2	151	0.521648
TCR_3.2_AAAGCAAGTACGACCC	3.2	620	0.531893
TCR_3.2_AAGGCAGCATGTAGTC	3.2	638	0.427496
TCR_3.2_ACACCCTGTACAGCAG	3.2	638	0.847223
TCR_3.2_ACACTGAGTACGAAAT	3.2	602	0.288155
TCR_3.2_ACATCAGAGACAGGCT	3.2	602	0.228277
TCR_3.2_ACCTTTATCCTAGTGA	3.2	620	0.852464
TCR_3.2_ACTTTCAGTAGAGTGC	3.2	638	0.687123
TCR_3.2_AGAGCGACACGGACAA	3.2	602	0.80399
TCR_3.2_AGCTTGAAGCTCAACT	3.2	842	0.70398
TCR_3.2_AGTCTTTCAGCCTTTC	3.2	842	0.747696
TCR_3.2_ATCGAGTTCGTCACGG	3.2	638	0.595925
TCR_3.2_CACACAACAGCCAGAA	3.2	620	0.892745
TCR_3.2_CATCAAGTCTTTCCTC	3.2	638	0.558538
TCR_3.2_CCAATCCAGACCACGA	3.2	842	0.829177
TCR_3.2_CGATGTAGTTCAGCGC	3.2	602	0.429061
TCR_3.2_CGGTTAATCTGCAAGT	3.2	602	0.419142
TCR_3.2_CTCAGAAAGATCGATA	3.2	602	0.727076
TCR_3.2_CTGTTTACATGCCACG	3.2	842	0.64614
TCR_3.2_GATCGCGCAGGGATTG	3.2	842	0.619531
TCR_3.2_GATTCAGCACAGACAG	3.2	842	0.858248
TCR_3.2_GCTCTGTCACATAACC	3.2	638	0.186118
TCR_3.2_GCTGCGATCCAAAGTC	3.2	638	0.620468
TCR_3.2_GCTGGGTGTAAGTTCC	3.2	842	0.533793
TCR_3.2_GTACTCCCAGACTCGC	3.2	602	0.488846
TCR_3.2_GTTACAGAGCTCAACT	3.2	842	0.322091
TCR_3.2_TACTTGTTCGACGGAA	3.2	620	0.499486
TCR_3.2_TAGAGCTAGGCCATAG	3.2	602	0.666804
TCR_3.2_TAGAGCTTCAACACGT	3.2	638	0.826105
TCR_3.2_TCAATCTGTTCGTGAT	3.2	620	0.335055
TCR_3.2_TCATTTGTCGTACGGC	3.2	602	0.910847
TCR_3.2_TGCGGGTTCGAGGTAG	3.2	602	0.62006
TCR_3.2_TGCTGCTGTGTTCTTT	3.2	842	0.577796
TCR_3.2_AAACCTGGTGAAAGAG	3.2	794	0.739853
TCR_3.2_AGTGTCATCAGGCGAA	3.2	794	0.762273
TCR_3.2_CACACAAAGAGATGAG	3.2	794	0.835783
TCR_3.2_CAGCTAAAGCTACCGC	3.2	794	0.835565
TCR_3.2_CATGGCGCACATGACT	3.2	794	0.476859
TCR_3.2_CGTCTACTCAGTGTTG	3.2	794	0.252861
TCR_3.2_GAAACTCTCACTTACT	3.2	794	0.725105
TCR_3.2_GGAGCAAGTCCTCCAT	3.2	794	0.734159
TCR_3.2_AAGACCTCACAGACAG	3.2	607	0.469653
TCR_3.2_CACAGTAGTCTTTCAT	3.2	607	0.225876
TCR_3.2_CTCCTAGTCAATCTCT	3.2	607	0.666804
TCR_3.2_CTGAAACTCTACGAGT	3.2	607	0.575
TCR_3.2_CTGCCTATCACTCCTG	3.2	607	0.281281
TCR_3.2_GGAATAAGTTCCCGAG	3.2	607	0.220362
TCR_3.2_ACATGGTAGGCTCTTA	3.2	593	0.261388
TCR_3.2_AGATTGCTCAGGATCT	3.2	593	0.837978
TCR_3.2_AGGGATGAGAAGCCCA	3.2	593	0.712871
TCR_3.2_ATGCGATAGAATTGTG	3.2	593	0.682061
TCR_3.2_CCTTCGAGTGAACCTT	3.2	537	0.687067
TCR_3.2_CGACTTCAGGAGCGAG	3.2	537	0.781996
TCR_3.2_GAACATCGTCAGAGGT	3.2	593	0.663692
TCR_3.2_GACTGCGTCCACTCCA	3.2	593	0.923064
TCR_3.2_TCTCATATCTGCGTAA	3.2	537	0.812433
TCR_3.2_CAACCAACAAGTTAAG	3.2	696	0.845949
TCR_3.2_CTGAAGTGTCTGGAGA	3.2	696	0.583034
TCR_3.2_GAACATCAGCTACCGC	3.2	696	0.860497
TCR_3.2_GCATACATCAACCAAC	3.2	696	0.477669
TCR_3.2_GTGGGTCCAAGGTGTG	3.2	696	0.277506
TCR_3.3_AAGCCGCAGTTCGCGC	3.3	776	0.558533
TCR_3.3_AATCCAGCATCCCATC	3.3	776	0.973536
TCR_3.3_ACATACGTCGTTGACA	3.3	776	0.954425
TCR_3.3_ACATGGTCAATGTAAG	3.3	776	0.605511
TCR_3.3_ACGAGGATCTCTGAGA	3.3	776	0.215291
TCR_3.3_ACGATACAGAGCAATT	3.3	776	0.578553
TCR_3.3_ACGGGTCAGTAGCCGA	3.3	776	0.679506
TCR_3.3_ACTTGTTGTTCAGGCC	3.3	776	0.316127
TCR_3.3_ACTTTCAGTTGATTGC	3.3	776	0.569016
TCR_3.3_AGCAGCCGTAAAGGAG	3.3	776	0.69265
TCR_3.3_AGTGAGGTCAACCATG	3.3	776	0.677995
TCR_3.3_AGTTGGTCAGATCTGT	3.3	776	0.901995
TCR_3.3_ATCATGGGTGTCAATC	3.3	776	0.819479
TCR_3.3_ATCATGGGTGTGAATA	3.3	776	0.876517
TCR_3.3_ATCGAGTAGAGTGAGA	3.3	776	1
TCR_3.3_ATGTGTGCACACCGCA	3.3	776	0.207918
TCR_3.3_ATGTGTGCACAGGCCT	3.3	776	0.548336
TCR_3.3_ATTACTCCAGGCAGTA	3.3	776	0.261937
TCR_3.3_ATTCTACAGTACGTAA	3.3	776	0.983007
TCR_3.3_CAAGTTGAGACAGAGA	3.3	776	0.490901
TCR_3.3_CACACAATCTGTCTCG	3.3	776	0.21368
TCR_3.3_CACACCTTCAGGTAAA	3.3	776	0.605436
TCR_3.3_CACACTCCAAGTTGTC	3.3	776	0.595335
TCR_3.3_CACCACTTCCGAGCCA	3.3	776	1
TCR_3.3_CAGAATCCAACTGCTA	3.3	776	0.546136
TCR_3.3_CATGACATCCATGAAC	3.3	776	0.971932
TCR_3.3_CCATGTCCATGAACCT	3.3	776	0.886775
TCR_3.3_CCCAATCAGGTGCAAC	3.3	776	0.488588
TCR_3.3_CCCAGTTGTATCGCAT	3.3	776	0.719354
TCR_3.3_CCCATACCATATGAGA	3.3	776	0.760251
TCR_3.3_CCTAAAGTCTTGCCGT	3.3	776	0.585145
TCR_3.3_CCTACCAAGTGAACGC	3.3	776	0.947364
TCR_3.3_CCTCAGTAGATAGTCA	3.3	776	0.814344
TCR_3.3_CCTTCGACACGGATAG	3.3	776	0.910245
TCR_3.3_CCTTCGATCCGATATG	3.3	776	0.994834
TCR_3.3_CGGGTCATCTAACTTC	3.3	776	0.542268
TCR_3.3_CGTGTCTGTTGGAGGT	3.3	776	0.632531
TCR_3.3_CTACACCTCTGTACGA	3.3	776	0.630187
TCR_3.3_CTACCCACAGGAATCG	3.3	776	0.988294
TCR_3.3_CTGAAGTGTCTCACCT	3.3	776	0.988623
TCR_3.3_CTGTGCTTCAGAGACG	3.3	776	0.559865
TCR_3.3_CTTACCGAGCTATGCT	3.3	776	0.625439
TCR_3.3_CTTTGCGCAATCTACG	3.3	776	0.610768
TCR_3.3_CTTTGCGGTGCGAAAC	3.3	776	0.583333
TCR_3.3_GAACATCAGCGGATCA	3.3	776	0.302772
TCR_3.3_GAACGGATCTGTACGA	3.3	776	0.376807
TCR_3.3_GAAGCAGGTTGTTTGG	3.3	776	0.93074
TCR_3.3_GACGCGTCACCCATTC	3.3	776	0.559124
TCR_3.3_GATCTAGTCGCCTGTT	3.3	776	0.558978
TCR_3.3_GATTCAGCATAGAAAC	3.3	776	0.608988
TCR_3.3_GCAAACTGTCTGGAGA	3.3	776	0.690478
TCR_3.3_GCATGATCATCTGGTA	3.3	776	0.878046
TCR_3.3_GCATGCGAGATGGGTC	3.3	776	0.5939
TCR_3.3_GCATGCGCAGCTATTG	3.3	776	0.541039
TCR_3.3_GCGCCAAAGCTGATAA	3.3	776	0.922991
TCR_3.3_GCTGCGAAGAGTCTGG	3.3	776	0.465007
TCR_3.3_GGACAAGCAAATCCGT	3.3	776	0.959764
TCR_3.3_GGAGCAACACATAACC	3.3	776	0.595927
TCR_3.3_GGAGCAACACTGTCGG	3.3	776	0.80855
TCR_3.3_GGCCGATTCAGGCGAA	3.3	776	0.620793
TCR_3.3_GGCGACTAGTCAATAG	3.3	776	0.266434
TCR_3.3_GGCTGGTAGTTATCGC	3.3	776	0.925492
TCR_3.3_GGGCACTAGTGTGGCA	3.3	776	0.644937
TCR_3.3_GGTGAAGGTCTCCACT	3.3	776	0.779457
TCR_3.3_GTACGTACAAACGCGA	3.3	776	0.142291
TCR_3.3_GTACTCCAGTTACCCA	3.3	776	0.365948
TCR_3.3_GTACTTTGTCTAAAGA	3.3	776	0.41818
TCR_3.3_GTCATTTAGGTGATAT	3.3	776	0.930138
TCR_3.3_GTCTTCGGTACTCAAC	3.3	776	0.438476
TCR_3.3_GTGAAGGGTAGCGATG	3.3	776	0.993342
TCR_3.3_GTGCATACATATACCG	3.3	776	0.399628
TCR_3.3_GTGGGTCTCCGTCAAA	3.3	776	0.949054
TCR_3.3_GTTAAGCCAGATGAGC	3.3	776	1
TCR_3.3_GTTACAGGTTCCACTC	3.3	776	0.649512
TCR_3.3_GTTCGGGCACATTTCT	3.3	776	0.349886
TCR_3.3_TAAGCGTCAGGATTGG	3.3	776	0.919229
TCR_3.3_TACACGAAGTCCATAC	3.3	776	0.553928
TCR_3.3_TACACGAAGTTTAGGA	3.3	776	0.797146
TCR_3.3_TACACGATCTCTAGGA	3.3	776	0.875763
TCR_3.3_TACGGGCTCGTGACAT	3.3	776	0.600731
TCR_3.3_TACTCATTCTTGTTTG	3.3	776	0.609182
TCR_3.3_TACTTGTCACTTCTGC	3.3	776	0.942495
TCR_3.3_TAGAGCTTCCCAACGG	3.3	776	0.999722
TCR_3.3_TAGCCGGCATCACCCT	3.3	776	1
TCR_3.3_TCACAAGCAGTAAGCG	3.3	776	0.977894
TCR_3.3_TCAGGTAGTATGAATG	3.3	776	0.473336
TCR_3.3_TCCACACAGGAGTTGC	3.3	776	0.643871
TCR_3.3_TCTGAGATCGGCTTGG	3.3	776	0.189676
TCR_3.3_TCTGGAAAGAGTCTGG	3.3	776	0.486457
TCR_3.3_TGAAAGAGTCAGATAA	3.3	776	0.575
TCR_3.3_TGCCCTAGTTTAAGCC	3.3	776	0.435444
TCR_3.3_TGCTGCTAGTGTGAAT	3.3	776	0.726885
TCR_3.3_TTCTTAGTCATGGTCA	3.3	776	0.379583
TCR_3.3_TTTGTCAGTTGTACAC	3.3	776	0.912421
TCR_3.3_AAACCTGCATTTCAGG	3.3	798	0.398111
TCR_3.3_AACTTTCCACAAGCCC	3.3	798	0.560492
TCR_3.3_AAGTCTGGTCTGGAGA	3.3	798	0.503178
TCR_3.3_ACATGGTCATCACGTA	3.3	798	0.633585
TCR_3.3_ACGGAGACAACAACCT	3.3	798	0.605557
TCR_3.3_ACTGATGAGACTTTCG	3.3	798	0.710785
TCR_3.3_ACTTGTTCACAGGAGT	3.3	798	0.376535
TCR_3.3_ACTTGTTTCTGGTGTA	3.3	798	0.887903
TCR_3.3_ACTTTCAAGAGCTGCA	3.3	798	0.985797
TCR_3.3_AGACGTTGTCGCGGTT	3.3	798	0.37814
TCR_3.3_AGCGGTCCAACTGGCC	3.3	798	0.409226
TCR_3.3_CACAAACTCCCATTTA	3.3	798	0.515445
TCR_3.3_CACCTTGGTTGTCTTT	3.3	798	0.665969
TCR_3.3_CAGAATCAGATATGCA	3.3	798	0.571185
TCR_3.3_CAGAGAGGTACGAAAT	3.3	798	0.58999
TCR_3.3_CATCAAGCAACCGCCA	3.3	798	0.929616
TCR_3.3_CATCAAGCAGCTGCAC	3.3	798	0.420921
TCR_3.3_CATCGAAGTACAGCAG	3.3	798	0.971309
TCR_3.3_CCAGCGAGTATTCTCT	3.3	798	0.39173
TCR_3.3_CCCTCCTCAGTCACTA	3.3	798	0.451161
TCR_3.3_CCGGGATCATAGACTC	3.3	798	0.658457
TCR_3.3_CCTCTGAAGCCCAGCT	3.3	798	0.554884
TCR_3.3_CCTTCGATCGCCGTGA	3.3	798	0.401763
TCR_3.3_CGAACATCAGCCTATA	3.3	798	0.286564
TCR_3.3_CGAGAAGTCCCATTTA	3.3	798	0.88907
TCR_3.3_CGCGTTTTCAATAAGG	3.3	798	0.227014
TCR_3.3_CGCTATCAGTTAGGTA	3.3	798	0.513357
TCR_3.3_CGCTTCATCTTGCCGT	3.3	798	0.593625
TCR_3.3_CGGCTAGAGCCAGTTT	3.3	798	0.323105
TCR_3.3_CTACCCATCGAGGTAG	3.3	798	0.446421
TCR_3.3_CTAGAGTGTGATAAAC	3.3	798	0.276625
TCR_3.3_CTAGTGAGTATCACCA	3.3	798	0.797511
TCR_3.3_CTCTGGTAGCTGTTCA	3.3	798	0.361442
TCR_3.3_CTCTGGTAGTGCGTGA	3.3	798	0.315167
TCR_3.3_CTGAAGTCACGTAAGG	3.3	798	0.451711
TCR_3.3_CTGTGCTCACATCTTT	3.3	798	0.72205
TCR_3.3_CTTGGCTAGGCATTGG	3.3	798	0.545878
TCR_3.3_GAAACTCTCCTCATTA	3.3	798	0.442669
TCR_3.3_GAAACTCTCGTCACGG	3.3	798	0.987428
TCR_3.3_GATGAAACATTCGACA	3.3	798	0.429029
TCR_3.3_GATTCAGCAGTAGAGC	3.3	798	0.533215
TCR_3.3_GCCTCTAAGGAACTGC	3.3	798	0.380356
TCR_3.3_GCTCTGTCACTTCGAA	3.3	798	0.641526
TCR_3.3_GCTTCCATCACCCTCA	3.3	798	0.687709
TCR_3.3_GCTTCCATCGGCGCTA	3.3	798	0.147955
TCR_3.3_GGAATAATCGCCTGAG	3.3	798	0.489274
TCR_3.3_GGACAAGGTACGCACC	3.3	798	0.428828
TCR_3.3_GGACATTAGAGTGACC	3.3	798	0.336858
TCR_3.3_GGACATTGTTCGCGAC	3.3	798	0.420289
TCR_3.3_GGCTGGTAGGAATCGC	3.3	798	0.679313
TCR_3.3_GGGCATCGTCGAACAG	3.3	798	0.56799
TCR_3.3_GTAGGCCGTCCATCCT	3.3	798	0.602027
TCR_3.3_GTCACAATCAAACCAC	3.3	798	0.365828
TCR_3.3_GTCATTTCACGAAAGC	3.3	798	0.227892
TCR_3.3_GTGTGCGGTCCGTTAA	3.3	798	0.189405
TCR_3.3_GTGTTAGCAGCAGTTT	3.3	798	0.372767
TCR_3.3_GTTAAGCTCCGAATGT	3.3	798	0.501651
TCR_3.3_TAAACCGAGCAGACTG	3.3	798	0.31794
TCR_3.3_TAAGAGAGTCTTCAAG	3.3	798	1
TCR_3.3_TAAGTGCCAGATCCAT	3.3	798	0.419142
TCR_3.3_TACTTGTCAGCTTAAC	3.3	798	0.8867
TCR_3.3_TCAACGACACATTAGC	3.3	798	0.545653
TCR_3.3_TCACAAGGTAATCGTC	3.3	798	0.935961
TCR_3.3_TCCCGATAGCACCGTC	3.3	798	0.497735
TCR_3.3_TCGCGTTAGTGGTCCC	3.3	798	0.53735
TCR_3.3_TCGGGACAGTGCTGCC	3.3	798	0.986859
TCR_3.3_TCTTTCCCAGGTTTCA	3.3	798	0.819906
TCR_3.3_TGACTTTAGATGGCGT	3.3	798	0.410318
TCR_3.3_TGAGAGGCATTATCTC	3.3	798	0.553711
TCR_3.3_TGAGCATTCATGTCTT	3.3	798	0.415747
TCR_3.3_TGATTTCAGCTGATAA	3.3	798	0.273144
TCR_3.3_TGCACCTAGTTAGGTA	3.3	798	0.482073
TCR_3.3_TGCCCATAGAGCTATA	3.3	798	0.595335
TCR_3.3_TGCGCAGAGAGTGACC	3.3	798	0.502569
TCR_3.3_TGGCGCATCTATCCTA	3.3	798	0.557466
TCR_3.3_TGGTTAGAGGCCCGTT	3.3	798	0.1736
TCR_3.3_TGTGGTACACTACAGT	3.3	798	0.40941
TCR_3.3_TTCGAAGGTACCCAAT	3.3	798	0.790061
TCR_3.3_TTTCCTCCACAGGAGT	3.3	798	0.759723
TCR_3.3_TTTGCGCAGAAACGCC	3.3	798	0.41313
TCR_3.3_AAGCCGCTCACCCGAG	3.3	767	0.519759
TCR_3.3_AATCGGTGTCTAGCGC	3.3	767	0.879437
TCR_3.3_ACATACGCAGGATTGG	3.3	767	0.583327
TCR_3.3_ACCGTAAGTTACGTCA	3.3	767	0.443509
TCR_3.3_ACCTTTAGTCCGTCAG	3.3	767	1
TCR_3.3_ACGAGGATCTAACTGG	3.3	767	0.673343
TCR_3.3_ACGCAGCGTTAGAACA	3.3	767	1
TCR_3.3_AGGTCATGTTATTCTC	3.3	767	0.653171
TCR_3.3_AGGTCATTCTTAGAGC	3.3	767	0.856086
TCR_3.3_AGTGGGAGTACAGTGG	3.3	767	0.619078
TCR_3.3_ATAACGCTCAACCAAC	3.3	767	1
TCR_3.3_ATTGGACCACGGTTTA	3.3	767	0.855993
TCR_3.3_CACTCCATCGTTACGA	3.3	767	0.791226
TCR_3.3_CAGAATCGTCGACTGC	3.3	767	0.476859
TCR_3.3_CAGCGACAGCGTTGCC	3.3	767	0.976281
TCR_3.3_CATGGCGCACACCGAC	3.3	767	0.510229
TCR_3.3_CGACCTTGTCTTCGTC	3.3	767	0.859176
TCR_3.3_CGAGAAGCATTACGAC	3.3	767	0.46611
TCR_3.3_CGGACACTCTGCGTAA	3.3	767	0.603701
TCR_3.3_CGGACTGTCATATCGG	3.3	767	0.787031
TCR_3.3_CGTTAGATCCCAGGTG	3.3	767	0.971817
TCR_3.3_CGTTGGGAGTATGACA	3.3	767	0.435008
TCR_3.3_CTAACTTGTCTTCTCG	3.3	767	0.575
TCR_3.3_CTAAGACTCCATTCTA	3.3	767	1
TCR_3.3_CTAATGGAGCTAGTCT	3.3	767	0.544924
TCR_3.3_CTACGTCAGTGAAGTT	3.3	767	0.492646
TCR_3.3_CTCTAATGTGAACCTT	3.3	767	0.787757
TCR_3.3_CTGTGCTCACGGACAA	3.3	767	0.917258
TCR_3.3_CTTCTCTTCCAAGTAC	3.3	767	0.637032
TCR_3.3_GACCAATGTACTTAGC	3.3	767	0.660762
TCR_3.3_GACTACACAGTAAGAT	3.3	767	0.543032
TCR_3.3_GAGTCCGCAGCGTTCG	3.3	767	0.580727
TCR_3.3_GATCGATCACATTCGA	3.3	767	0.591362
TCR_3.3_GCAAACTAGATGAGAG	3.3	767	0.965369
TCR_3.3_GCCAAATAGAATCTCC	3.3	767	0.833941
TCR_3.3_GCCAAATGTCCATCCT	3.3	767	0.940659
TCR_3.3_GCCTCTATCTTAGCCC	3.3	767	0.915251
TCR_3.3_GGAATAATCTTGTCAT	3.3	767	0.799055
TCR_3.3_GGACAAGAGCTACCGC	3.3	767	0.35212
TCR_3.3_GGACGTCTCGTCCGTT	3.3	767	0.956068
TCR_3.3_GTCTTCGTCTGAGGGA	3.3	767	0.963347
TCR_3.3_TAAACCGCAGTCGATT	3.3	767	0.419142
TCR_3.3_TACTTACCACAGACTT	3.3	767	0.594201
TCR_3.3_TAGGCATTCGGAAATA	3.3	767	0.631972
TCR_3.3_TCTCTAACACGGTAGA	3.3	767	0.531248
TCR_3.3_TGGGCGTCACGCATCG	3.3	767	0.573087
TCR_3.3_TTTACTGAGGTGCTAG	3.3	767	0.922547
TCR_3.3_TTTATGCTCATGCAAC	3.3	767	0.526296
TCR_3.3_AAAGATGTCTTTACAC	3.3	778	0.486457
TCR_3.3_AACTCAGTCAGCTTAG	3.3	778	0.709994
TCR_3.3_ACACCCTCATACGCTA	3.3	778	0.83726
TCR_3.3_ACCCACTTCCGCATAA	3.3	778	1
TCR_3.3_ACCGTAACAGTCGATT	3.3	778	0.968371
TCR_3.3_ACCTTTACACCCATGG	3.3	778	0.678731
TCR_3.3_ACCTTTAGTGCCTGTG	3.3	778	0.922135
TCR_3.3_ACGAGGATCGCGATCG	3.3	778	0.476859
TCR_3.3_ACTTGTTTCACAATGC	3.3	778	0.421078
TCR_3.3_AGTCTTTCACAAGCCC	3.3	778	0.515445
TCR_3.3_ATAAGAGCATGCGCAC	3.3	778	0.547429
TCR_3.3_ATCATGGCACCTATCC	3.3	778	0.962125
TCR_3.3_ATGAGGGCAAGTACCT	3.3	778	0.641648
TCR_3.3_ATTATCCTCCTGTAGA	3.3	778	0.97002
TCR_3.3_CACACAAGTCGAGATG	3.3	778	1
TCR_3.3_CACCTTGTCTGGGCCA	3.3	778	0.795765
TCR_3.3_CACTCCAAGTGTACTC	3.3	778	0.920128
TCR_3.3_CACTCCATCCACGTGG	3.3	778	0.968432
TCR_3.3_CAGAATCTCTGGAGCC	3.3	778	0.941612
TCR_3.3_CAGATCACAAGCCATT	3.3	778	0.982657
TCR_3.3_CAGCAGCTCGTCACGG	3.3	778	0.568337
TCR_3.3_CAGTAACCACGTGAGA	3.3	778	0.476859
TCR_3.3_CATATTCGTGAAAGAG	3.3	778	0.617303
TCR_3.3_CATATTCGTGCGGTAA	3.3	778	0.740636
TCR_3.3_CCACTACAGAGAACAG	3.3	778	0.967785
TCR_3.3_CCCTCCTTCAGCACAT	3.3	778	0.827277
TCR_3.3_CCTACCAAGAGCAATT	3.3	778	0.910128
TCR_3.3_CGATCGGAGTTGTAGA	3.3	778	0.520058
TCR_3.3_CGCTATCAGGACACCA	3.3	778	1
TCR_3.3_CGGAGCTAGCTCCTTC	3.3	778	0.622654
TCR_3.3_CGGCTAGGTCACACGC	3.3	778	0.995779
TCR_3.3_CGGTTAAAGCGAAGGG	3.3	778	0.531646
TCR_3.3_CGTCTACTCGAATGCT	3.3	778	0.989307
TCR_3.3_CGTTAGATCTATCCTA	3.3	778	0.642772
TCR_3.3_CGTTGGGGTAAACACA	3.3	778	1
TCR_3.3_CTACACCTCTTGCAAG	3.3	778	0.896382
TCR_3.3_CTACGTCTCGCATGGC	3.3	778	1
TCR_3.3_CTAGAGTTCCCTCTTT	3.3	778	0.943345
TCR_3.3_CTAGCCTGTTGGTTTG	3.3	778	0.738609
TCR_3.3_CTCGAAATCGGCGGTT	3.3	778	0.638687
TCR_3.3_CTCGGAGGTCGGCTCA	3.3	778	0.634036
TCR_3.3_CTCGTCATCCAATGGT	3.3	778	1
TCR_3.3_CTGATCCGTGTCAATC	3.3	778	0.947161
TCR_3.3_CTGCGGAGTAAGTAGT	3.3	778	0.920166
TCR_3.3_CTTACCGGTATATCCG	3.3	778	0.980565
TCR_3.3_GAACCTAGTCCGTGAC	3.3	778	0.916599
TCR_3.3_GACCAATTCTCTGAGA	3.3	778	0.993113
TCR_3.3_GACTACATCCGTTGTC	3.3	778	1
TCR_3.3_GATGAGGGTGTGCCTG	3.3	778	0.917737
TCR_3.3_GCATGCGTCTGACCTC	3.3	778	1
TCR_3.3_GCGCGATAGTCGAGTG	3.3	778	0.926127
TCR_3.3_GGATTACTCACGCATA	3.3	778	0.588476
TCR_3.3_GTCTCGTTCGGACAAG	3.3	778	0.541414
TCR_3.3_TAAGTGCGTAGAAAGG	3.3	778	0.516346
TCR_3.3_TACACGACAAGCTGAG	3.3	778	0.631385
TCR_3.3_TATCAGGAGCCAGGAT	3.3	778	0.62918
TCR_3.3_TATCAGGTCCAACCAA	3.3	778	1
TCR_3.3_TATGCCCTCGAGAGCA	3.3	778	0.653443
TCR_3.3_TCAGCTCCAATCACAC	3.3	778	0.946161
TCR_3.3_TCAGGTAGTGCGGTAA	3.3	778	0.928154
TCR_3.3_TCGCGAGTCGGCCGAT	3.3	778	1
TCR_3.3_TCTTCGGCATTCTCAT	3.3	778	0.777731
TCR_3.3_TCTTCGGGTTTAGCTG	3.3	778	0.554884
TCR_3.3_TGACAACAGATCACGG	3.3	778	0.322247
TCR_3.3_TGAGAGGAGTGCCAGA	3.3	778	0.93134
TCR_3.3_TGCACCTCAACTGCGC	3.3	778	0.973895
TCR_3.3_TGCGTGGGTCAACTGT	3.3	778	0.978778
TCR_3.3_TTCTACATCTGTCCGT	3.3	778	0.904165
TCR_3.3_TTCTTAGGTTTGGGCC	3.3	778	0.555762
TCR_3.3_TTTCCTCCAGGTTTCA	3.3	778	0.0846144
TCR_3.3_AACTCAGCACTTAACG	3.3	741	0.373503
TCR_3.3_ACACCGGGTCCCTTGT	3.3	741	1
TCR_3.3_ACATGGTGTTGCGTTA	3.3	741	0.711613
TCR_3.3_ACCAGTATCGCAGGCT	3.3	741	0.356938
TCR_3.3_ACCCACTGTAGTACCT	3.3	741	0.564322
TCR_3.3_ACGCAGCTCGTGGGAA	3.3	741	0.674692
TCR_3.3_ACTGAACTCCAGGGCT	3.3	741	1
TCR_3.3_ACTTTCAAGGCCATAG	3.3	741	0.377287
TCR_3.3_AGAGCTTAGAGGGCTT	3.3	741	0.478099
TCR_3.3_AGGGTGATCAATACCG	3.3	741	0.928329
TCR_3.3_ATTTCTGGTCCGTGAC	3.3	741	0.488829
TCR_3.3_CAAGAAATCCGAATGT	3.3	741	0.306215
TCR_3.3_CACACAATCCTTTCGG	3.3	741	0.405444
TCR_3.3_CATCCACAGTGCCATT	3.3	741	0.93655
TCR_3.3_CATTATCGTGAGGGTT	3.3	741	0.389792
TCR_3.3_CATTCGCTCCAAGTAC	3.3	741	0.525207
TCR_3.3_CCAATCCGTATATCCG	3.3	741	0.514256
TCR_3.3_CCATTCGGTATGAAAC	3.3	741	0.731738
TCR_3.3_CGACCTTTCCGAATGT	3.3	741	0.895148
TCR_3.3_CGGAGCTTCCTCTAGC	3.3	741	0.337327
TCR_3.3_CGGCTAGTCACAGTAC	3.3	741	0.950927
TCR_3.3_CTAACTTAGGACACCA	3.3	741	0.640721
TCR_3.3_CTCGAGGTCCAGAAGG	3.3	741	0.564854
TCR_3.3_CTGAAGTGTACGAAAT	3.3	741	0.969772
TCR_3.3_GAAGCAGCAATGGAAT	3.3	741	0.772004
TCR_3.3_GAGCAGAAGTCCCACG	3.3	741	0.525207
TCR_3.3_GCAAACTCAGGTTTCA	3.3	741	0.636286
TCR_3.3_GCATACAAGATATACG	3.3	741	0.22461
TCR_3.3_GCATACATCACGCGGT	3.3	741	0.643707
TCR_3.3_GCATGATCACGGCCAT	3.3	741	0.969734
TCR_3.3_GCGCAACCAGGTGGAT	3.3	741	0.42688
TCR_3.3_GCGCAGTGTATGAATG	3.3	741	0.629479
TCR_3.3_GCGCCAAGTTCAGCGC	3.3	741	1
TCR_3.3_GTAACGTCACTCGACG	3.3	741	0.970723
TCR_3.3_GTCACGGTCACCGTAA	3.3	741	0.491774
TCR_3.3_GTCGTAATCATCACCC	3.3	741	0.515445
TCR_3.3_TAGACCACAGTCCTTC	3.3	741	0.787607
TCR_3.3_TCATTTGCAAGCGCTC	3.3	741	1
TCR_3.3_TCGAGGCAGCACCGTC	3.3	741	0.561667
TCR_3.3_TCTGAGATCAGGCGAA	3.3	741	0.90956
TCR_3.3_TGGGAAGGTCTAGGTT	3.3	741	0.576476
TCR_3.3_TGGGAAGGTTGCTCCT	3.3	741	0.349886
TCR_3.3_TGTATTCCATGACATC	3.3	741	0.772412
TCR_3.3_TGTGTTTAGCCCTAAT	3.3	741	0.49384
TCR_3.3_TTCGGTCAGTTGTAGA	3.3	741	0.438476
TCR_3.3_TTGGAACGTCACACGC	3.3	741	0.349886
TCR_3.3_TTGTAGGTCACTCCTG	3.3	741	0.375722
TCR_3.3_ACTGAACCATAGTAAG	3.3	800	0.928083
TCR_3.3_ACTGTCCAGACGACGT	3.3	800	0.518642
TCR_3.3_AGAGCTTGTTGTGGAG	3.3	800	0.330232
TCR_3.3_AGCTCTCCAAGAGTCG	3.3	800	0.983465
TCR_3.3_AGGGATGTCAACGAAA	3.3	800	0.573818
TCR_3.3_AGTAGTCAGACTAGAT	3.3	800	0.343521
TCR_3.3_AGTGAGGCATGGTTGT	3.3	800	0.608013
TCR_3.3_ATCATCTTCGGTTCGG	3.3	800	0.37878
TCR_3.3_ATGGGAGCATGCCCGA	3.3	800	1
TCR_3.3_ATTGGTGGTCAGAGGT	3.3	800	0.614373
TCR_3.3_ATTTCTGGTCACCTAA	3.3	800	0.847299
TCR_3.3_CACCACTTCGGCTTGG	3.3	800	0.458725
TCR_3.3_CAGTCCTCAGACGCTC	3.3	800	0.426627
TCR_3.3_CATCAGAGTTGCGCAC	3.3	800	0.991382
TCR_3.3_CCGTACTTCTACCTGC	3.3	800	0.389151
TCR_3.3_CGAACATTCTGGCGTG	3.3	800	0.481265
TCR_3.3_CGTCAGGAGTCTTGCA	3.3	800	0.396799
TCR_3.3_CTTGGCTTCTAGAGTC	3.3	800	0.526571
TCR_3.3_GAACCTAAGAACAATC	3.3	800	0.72662
TCR_3.3_GAGCAGAAGGACACCA	3.3	800	0.318425
TCR_3.3_GCCTCTACACGTCAGC	3.3	800	0.341236
TCR_3.3_GGCGTGTAGGCTACGA	3.3	800	0.89564
TCR_3.3_GGCTCGACAGCGTAAG	3.3	800	0.575
TCR_3.3_GGCTGGTAGTTAGGTA	3.3	800	0.369745
TCR_3.3_GGTGCGTTCTCGAGTA	3.3	800	0.616373
TCR_3.3_GTCCTCATCATCTGCC	3.3	800	0.348172
TCR_3.3_GTCTCGTGTGAGGGAG	3.3	800	0.358525
TCR_3.3_TACACGAGTCATGCCG	3.3	800	0.592919
TCR_3.3_TAGAGCTCAGTAAGCG	3.3	800	0.559117
TCR_3.3_TAGGCATTCGATGAGG	3.3	800	0.88799
TCR_3.3_TGAGGGACACCTCGTT	3.3	800	0.525207
TCR_3.3_TTAGTTCGTAGGGACT	3.3	800	0.515445
TCR_3.3_AAAGCAACACCATGTA	3.3	748	0.273468
TCR_3.3_ACACTGATCCACGTGG	3.3	748	0.467273
TCR_3.3_ACGCCGAGTCGCGTGT	3.3	748	0.466627
TCR_3.3_AGCCTAACAACGATCT	3.3	748	0.864193
TCR_3.3_AGTGAGGTCTGTCCGT	3.3	748	0.269916
TCR_3.3_ATCATCTCAAGCGTAG	3.3	748	0.355917
TCR_3.3_ATCATGGGTGTTTGGT	3.3	748	0.358512
TCR_3.3_ATTATCCGTGCAGGTA	3.3	748	0.121204
TCR_3.3_CACAGTAAGATGTCGG	3.3	748	0.378706
TCR_3.3_CCACGGAAGAAGGCCT	3.3	748	0.899901
TCR_3.3_CCCAATCAGGTGCTTT	3.3	748	0.358092
TCR_3.3_CCGTACTAGGCGTACA	3.3	748	0.457689
TCR_3.3_CGATTGAGTTTGGGCC	3.3	748	0.342033
TCR_3.3_CGCGTTTCAGACAAGC	3.3	748	0.28414
TCR_3.3_CGGACGTCAATAACGA	3.3	748	0.544899
TCR_3.3_CGGACTGCACCGGAAA	3.3	748	0.496149
TCR_3.3_CGTGTCTGTAAGAGAG	3.3	748	0.525596
TCR_3.3_CTACATTCACCAGGTC	3.3	748	0.465887
TCR_3.3_CTCGTACAGACGCTTT	3.3	748	0.498268
TCR_3.3_CTGCTGTAGGGCTTGA	3.3	748	0.350996
TCR_3.3_CTTAGGAGTTAAGACA	3.3	748	0.12865
TCR_3.3_GACGTGCCAAGCTGGA	3.3	748	0.420997
TCR_3.3_GACTACACAGTAAGCG	3.3	748	0.432147
TCR_3.3_GACTACAGTCGCGAAA	3.3	748	1
TCR_3.3_GCAATCATCGTTACGA	3.3	748	0.277772
TCR_3.3_GCAGTTAGTGTAACGG	3.3	748	0.549986
TCR_3.3_GCGAGAACAGTTCATG	3.3	748	0.380193
TCR_3.3_GCTGCTTTCTTACCTA	3.3	748	0.224588
TCR_3.3_GGAATAACAGGATCGA	3.3	748	0.994269
TCR_3.3_GGCCGATGTTCGCGAC	3.3	748	0.654207
TCR_3.3_GGGCACTCACTCAGGC	3.3	748	0.230309
TCR_3.3_GTTAAGCTCGTCTGAA	3.3	748	0.312714
TCR_3.3_TACGGATGTTCAGTAC	3.3	748	0.371717
TCR_3.3_TAGTGGTGTAATAGCA	3.3	748	0.40941
TCR_3.3_TCACAAGGTATGGTTC	3.3	748	0.414169
TCR_3.3_TCAGCTCCAAGCGTAG	3.3	748	0.434865
TCR_3.3_TCTATTGTCGGCATCG	3.3	748	0.53135
TCR_3.3_TGACGGCTCAAGCCTA	3.3	748	0.173439
TCR_3.3_TGCTGCTTCTGCTGTC	3.3	748	0.294093
TCR_3.3_TTGGAACTCAACGAAA	3.3	748	0.694174
TCR_3.3_TTTGCGCTCCTTCAAT	3.3	748	1
TCR_3.3_ACTGAGTCAGGTCGTC	3.3	784	0.501172
TCR_3.3_AGTCTTTCATAGTAAG	3.3	784	0.537438
TCR_3.3_ATTACTCAGGAATCGC	3.3	784	0.662929
TCR_3.3_ATTATCCCAAAGTGCG	3.3	784	0.592862
TCR_3.3_CAAGATCGTCGATTGT	3.3	784	0.476859
TCR_3.3_CACACCTAGACTAGGC	3.3	784	0.411965
TCR_3.3_CACCACTCAGAAGCAC	3.3	784	0.521128
TCR_3.3_CAGCTAAAGAGCTGCA	3.3	784	0.486457
TCR_3.3_CCAGCGAGTAGCGCTC	3.3	784	0.527609
TCR_3.3_CCGTACTGTCAAAGAT	3.3	784	0.448093
TCR_3.3_CGGAGCTAGACTACAA	3.3	784	0.72977
TCR_3.3_CTGCGGAGTCCAACTA	3.3	784	0.94895
TCR_3.3_GAACATCAGGCATGGT	3.3	784	0.570297
TCR_3.3_GAATAAGCATTGGGCC	3.3	784	0.397667
TCR_3.3_GAGGTGACAGTACACT	3.3	784	0.471755
TCR_3.3_GCATGTACAGTAAGAT	3.3	784	0.672043
TCR_3.3_GCTGCTTTCCGTAGTA	3.3	784	0.811306
TCR_3.3_GCTTCCACATGCCCGA	3.3	784	0.601451
TCR_3.3_GGACAGATCTGTCTAT	3.3	784	0.311195
TCR_3.3_GGCCGATGTCTGCCAG	3.3	784	0.488837
TCR_3.3_GTATCTTCATGCAATC	3.3	784	0.425665
TCR_3.3_GTGAAGGTCAACACAC	3.3	784	1
TCR_3.3_GTTAAGCCACGGACAA	3.3	784	0.274609
TCR_3.3_TAGAGCTAGCCACGTC	3.3	784	0.372558
TCR_3.3_TAGTGGTGTCCAGTGC	3.3	784	0.644599
TCR_3.3_TCAACGACAGCGTTCG	3.3	784	0.492023
TCR_3.3_TCAGGTATCGTCGTTC	3.3	784	0.609567
TCR_3.3_TGCACCTGTTGACGTT	3.3	784	0.391329
TCR_3.3_TGTATTCTCAGTTGAC	3.3	784	0.409126
TCR_3.3_TGTGTTTTCCAGTAGT	3.3	784	0.244731
TCR_3.3_TTAGGCATCAGTTCGA	3.3	784	0.40246
TCR_3.3_AACTCAGTCTAGCACA	3.3	814	0.479805
TCR_3.3_ACCTTTATCAAGGCTT	3.3	814	0.562273
TCR_3.3_ATGCGATAGACGCTTT	3.3	814	0.582995
TCR_3.3_ATTACTCTCGTCTGAA	3.3	814	0.522948
TCR_3.3_ATTGGACTCGCATGAT	3.3	814	0.475693
TCR_3.3_CAAGATCAGTATGACA	3.3	814	0.899396
TCR_3.3_CCATTCGGTCAGGACA	3.3	814	0.579562
TCR_3.3_CCTACACGTAGAGTGC	3.3	814	0.235769
TCR_3.3_CGATCGGAGAGCAATT	3.3	814	0.561523
TCR_3.3_CTAGCCTCATCAGTCA	3.3	814	0.636071
TCR_3.3_CTTCTCTAGGGTCGAT	3.3	814	0.385891
TCR_3.3_GAACATCAGCAGGCTA	3.3	814	0.853186
TCR_3.3_GCGCGATGTAGCCTAT	3.3	814	0.531339
TCR_3.3_GTGCAGCTCATGTCTT	3.3	814	0.449065
TCR_3.3_GTGCAGCTCCACTGGG	3.3	814	0.354
TCR_3.3_GTGCTTCTCTGTACGA	3.3	814	0.51406
TCR_3.3_GTGTGCGGTTGATTGC	3.3	814	0.448093
TCR_3.3_TACGGATCACCACCAG	3.3	814	0.970492
TCR_3.3_TAGGCATCAAAGTGCG	3.3	814	0.617024
TCR_3.3_TGCCCATTCGTTACGA	3.3	814	0.532331
TCR_3.3_TGCGTGGAGCTAGTCT	3.3	814	0.319833
TCR_3.3_TGGCCAGGTCAGTGGA	3.3	814	0.150677
TCR_3.3_TGGTTAGTCAACCAAC	3.3	814	0.503708
TCR_3.3_TGTGTTTCATGTCCTC	3.3	814	0.985479
TCR_3.3_TTCTACACAGGTCGTC	3.3	814	0.448093
TCR_3.3_AAACCTGAGAGTAAGG	3.3	752	0.749663
TCR_3.3_AAACGGGGTTCCCGAG	3.3	752	0.481658
TCR_3.3_ACGGGCTCAGTATAAG	3.3	752	0.888962
TCR_3.3_AGCATACAGTTAACGA	3.3	752	0.776368
TCR_3.3_AGCGGTCTCGACCAGC	3.3	752	0.631821
TCR_3.3_ATCGAGTGTCACAAGG	3.3	752	0.506928
TCR_3.3_CAAGATCAGTGGGATC	3.3	752	0.585145
TCR_3.3_CACAAACTCGCCAGCA	3.3	752	0.398326
TCR_3.3_CACCAGGCAAAGCAAT	3.3	752	0.582059
TCR_3.3_CATCAAGGTCTGCCAG	3.3	752	0.961413
TCR_3.3_CCACTACTCCAAACTG	3.3	752	0.269648
TCR_3.3_CCTCTGATCGTTTATC	3.3	752	0.58952
TCR_3.3_CGTCCATCAGCTGGCT	3.3	752	0.191087
TCR_3.3_CGTCTACTCACGATGT	3.3	752	0.556528
TCR_3.3_CGTTCTGTCCGAACGC	3.3	752	0.810484
TCR_3.3_CGTTGGGTCTGTGCAA	3.3	752	0.588942
TCR_3.3_CTAGTGATCGTTGACA	3.3	752	0.434198
TCR_3.3_CTCGTACCACCTCGGA	3.3	752	0.866539
TCR_3.3_CTCTACGCAGATCGGA	3.3	752	0.500521
TCR_3.3_CTGAAACAGTTAGCGG	3.3	752	0.654358
TCR_3.3_GAATGAATCCGTCAAA	3.3	752	0.622272
TCR_3.3_GACACGCAGCTGGAAC	3.3	752	0.31133
TCR_3.3_GACAGAGCATTAACCG	3.3	752	0.857729
TCR_3.3_GATGAGGAGATAGTCA	3.3	752	0.422919
TCR_3.3_GATGAGGCATCTATGG	3.3	752	0.378088
TCR_3.3_GATGAGGCATGTCGAT	3.3	752	0.523752
TCR_3.3_GCAAACTGTTCCACGG	3.3	752	0.989384
TCR_3.3_GCGGGTTCAGATTGCT	3.3	752	0.51661
TCR_3.3_GGACAAGAGCATCATC	3.3	752	0.721959
TCR_3.3_GTACGTACAATACGCT	3.3	752	0.484019
TCR_3.3_GTACTTTCATGTAAGA	3.3	752	0.452781
TCR_3.3_GTCACAAGTCATATCG	3.3	752	0.575
TCR_3.3_TGAGAGGAGATGAGAG	3.3	752	1
TCR_3.3_TGGCTGGCACTTCGAA	3.3	752	0.278285
TCR_3.3_TTCCCAGAGCGATTCT	3.3	752	0.936687
TCR_3.3_TTTGCGCTCAAACCGT	3.3	752	0.36625
TCR_3.3_AAAGCAAAGCAGATCG	3.3	770	0.27952
TCR_3.3_ACGCCAGGTGCGGTAA	3.3	770	0.499518
TCR_3.3_AGAGCTTGTCACTTCC	3.3	770	0.512654
TCR_3.3_AGAGTGGAGAACAATC	3.3	770	0.579137
TCR_3.3_AGATTGCAGCTCTCGG	3.3	770	0.595469
TCR_3.3_AGCGGTCCAAGACACG	3.3	770	0.294607
TCR_3.3_AGGTCCGCACAACGCC	3.3	770	0.402545
TCR_3.3_ATCATCTGTCGAAAGC	3.3	770	0.413546
TCR_3.3_ATCATGGAGGAGTTGC	3.3	770	0.779138
TCR_3.3_ATCTGCCAGGCCCTTG	3.3	770	0.391782
TCR_3.3_CACAGGCAGGACACCA	3.3	770	0.876007
TCR_3.3_CACCAGGGTAAATGAC	3.3	770	0.490752
TCR_3.3_CACCTTGGTAGCGCAA	3.3	770	0.55865
TCR_3.3_CACCTTGGTTGGGACA	3.3	770	0.658063
TCR_3.3_CATCGAATCATACGGT	3.3	770	0.527855
TCR_3.3_CGACTTCTCTACTCAT	3.3	770	0.603666
TCR_3.3_CGATGTATCAACACCA	3.3	770	0.525207
TCR_3.3_CGGAGTCAGGAGTACC	3.3	770	0.608912
TCR_3.3_CGTAGGCTCGCCGTGA	3.3	770	0.982808
TCR_3.3_CTAGTGAGTGCATCTA	3.3	770	0.909874
TCR_3.3_GATCAGTAGACCTTTG	3.3	770	0.40989
TCR_3.3_GATGCTACATTGGGCC	3.3	770	0.521662
TCR_3.3_GCCTCTAGTCTAGCGC	3.3	770	0.615316
TCR_3.3_GCGCAACTCATCACCC	3.3	770	0.377592
TCR_3.3_GGAATAATCAGTTTGG	3.3	770	0.18254
TCR_3.3_GGCGACTGTTAGTGGG	3.3	770	0.610402
TCR_3.3_GGCTGGTTCTGACCTC	3.3	770	0.46911
TCR_3.3_GGGACCTGTGCGGTAA	3.3	770	0.193637
TCR_3.3_GTGCATACAAAGTGCG	3.3	770	0.360948
TCR_3.3_TAGTTGGAGTTTCCTT	3.3	770	0.596921
TCR_3.3_TCACGAAAGAAACCGC	3.3	770	0.732263
TCR_3.3_TCATTACAGTACGTTC	3.3	770	0.281919
TCR_3.3_TGACGGCGTCACAAGG	3.3	770	0.36995
TCR_3.3_TGAGAGGCATCCTTGC	3.3	770	0.25729
TCR_3.3_TGCTACCAGCTGCAAG	3.3	770	1
TCR_3.3_TGTTCCGAGATCGATA	3.3	770	0.351394
TCR_3.3_TTGGCAATCATGCTCC	3.3	770	0.177015
TCR_3.3_AAACCTGCATTTCACT	3.3	52	0.562512
TCR_3.3_AAAGTAGAGTATCGAA	3.3	52	0.56537
TCR_3.3_ACATACGTCACTTACT	3.3	52	0.579535
TCR_3.3_ACGCAGCGTTACCAGT	3.3	52	1
TCR_3.3_ACGGCCACACCACGTG	3.3	52	0.264117
TCR_3.3_ACTGAACGTCGGATCC	3.3	52	0.455215
TCR_3.3_AGAGCTTGTCGCGAAA	3.3	52	0.877986
TCR_3.3_ATAGACCGTAGTAGTA	3.3	52	0.193519
TCR_3.3_CAAGATCTCTGCAGTA	3.3	52	0.359945
TCR_3.3_CCCAGTTTCACGAAGG	3.3	52	0.596544
TCR_3.3_CCGTACTAGTCCCACG	3.3	52	0.530826
TCR_3.3_CGCTGGATCAACGGCC	3.3	52	0.730259
TCR_3.3_CGTAGGCAGGGCACTA	3.3	52	0.515445
TCR_3.3_CGTCCATGTCACACGC	3.3	52	0.476859
TCR_3.3_CGTGAGCAGTCGTACT	3.3	52	0.601248
TCR_3.3_CTGATCCGTCCTCCAT	3.3	52	0.771507
TCR_3.3_GAAACTCCAGCCTTGG	3.3	52	0.522539
TCR_3.3_GACCAATTCACTTACT	3.3	52	0.562179
TCR_3.3_GACGGCTCAAGTCATC	3.3	52	0.179056
TCR_3.3_GCCAAATAGCCCAGCT	3.3	52	0.51564
TCR_3.3_GCTTCCAAGAAGGGTA	3.3	52	0.974185
TCR_3.3_GGGAGATGTAACGACG	3.3	52	0.530897
TCR_3.3_GGGCACTGTATTCGTG	3.3	52	0.223574
TCR_3.3_GTACGTATCACTTACT	3.3	52	0.815789
TCR_3.3_GTCTTCGCAATGACCT	3.3	52	0.546602
TCR_3.3_TACCTATCATCCGGGT	3.3	52	0.383276
TCR_3.3_TACGGATAGATGTAAC	3.3	52	0.527517
TCR_3.3_TGTATTCAGAATAGGG	3.3	52	0.43051
TCR_3.3_TTAGGACAGCCGCCTA	3.3	52	0.397794
TCR_3.3_TTCTCCTCACAAGCCC	3.3	52	0.399628
TCR_3.3_TTTATGCTCATCGGAT	3.3	52	0.509822
TCR_3.3_ACGGGTCAGAGGTAGA	3.3	742	0.73486
TCR_3.3_AGAGTGGTCGGTCCGA	3.3	742	0.554884
TCR_3.3_AGGGAGTGTGATGTGG	3.3	742	0.987252
TCR_3.3_CACTCCAAGTAACCCT	3.3	742	0.140879
TCR_3.3_CTCCTAGAGGGTTTCT	3.3	742	0.845325
TCR_3.3_CTCGTACTCCGTCATC	3.3	742	0.42824
TCR_3.3_GCGGGTTGTTTGTTTC	3.3	742	0.575
TCR_3.3_GGAAAGCTCGTACGGC	3.3	742	1
TCR_3.3_GTCGGGTGTAAATGAC	3.3	742	0.474417
TCR_3.3_TAGGCATCATTTGCTT	3.3	742	0.643711
TCR_3.3_TCAACGAAGTCCCACG	3.3	742	0.317806
TCR_3.3_TCACGAAAGCTGCGAA	3.3	742	0.545138
TCR_3.3_TCACGAAAGGCTCTTA	3.3	742	0.586814
TCR_3.3_TCAGCTCCAGAAGCAC	3.3	742	0.93531
TCR_3.3_TCAGGATCATCCAACA	3.3	742	0.489136
TCR_3.3_TGGACGCTCAGCTCGG	3.3	742	0.392274
TCR_3.3_TGGCCAGAGATGAGAG	3.3	742	0.660414
TCR_3.3_TGGGCGTGTACTCAAC	3.3	742	0.921485
TCR_3.3_TTAACTCCAGCTCGCA	3.3	742	0.605302
TCR_3.3_TTAGGCAAGAACAATC	3.3	742	0.176622
TCR_3.3_AAACGGGGTAAGGATT	3.3	861	0.448093
TCR_3.3_AACTTTCTCCCTAACC	3.3	861	0.49608
TCR_3.3_ACGAGCCTCCATGCTC	3.3	861	0.722934
TCR_3.3_AGCTCTCAGAAAGTGG	3.3	861	0.211895
TCR_3.3_CACAAACTCGTTACGA	3.3	861	0.647741
TCR_3.3_CACATAGCATCCGCGA	3.3	861	0.941976
TCR_3.3_CAGCCGACAAATCCGT	3.3	861	0.664317
TCR_3.3_CCTTACGGTGAGGGAG	3.3	861	0.347979
TCR_3.3_CCTTCCCAGCCATCGC	3.3	861	0.672369
TCR_3.3_CGCGGTACATAAGACA	3.3	861	0.659752
TCR_3.3_CTCGTCAAGAAGCCCA	3.3	861	1
TCR_3.3_CTGAAGTCAGACTCGC	3.3	861	0.399118
TCR_3.3_GAACCTAGTTAGATGA	3.3	861	0.582399
TCR_3.3_GATCTAGCAGCTATTG	3.3	861	0.537229
TCR_3.3_GCAGCCACACAACTGT	3.3	861	0.438476
TCR_3.3_GCTTCCATCCTCAACC	3.3	861	0.766691
TCR_3.3_TACTTGTCAAAGAATC	3.3	861	0.521884
TCR_3.3_TGTGTTTAGAGTTGGC	3.3	861	0.549047
TCR_3.3_TTGCCGTCACGTGAGA	3.3	861	0.651447
TCR_3.3_AGGCCGTGTATAAACG	3.3	783	0.532975
TCR_3.3_CAGCATACAGTAACGG	3.3	783	0.552352
TCR_3.3_CATCAGACAGGTCTCG	3.3	783	0.550175
TCR_3.3_CATGACAAGGCATTGG	3.3	783	0.921223
TCR_3.3_CTCACACTCAGATAAG	3.3	783	0.240697
TCR_3.3_CTTACCGTCAGCCTAA	3.3	783	0.867422
TCR_3.3_GACCTGGCACGACTCG	3.3	783	0.931871
TCR_3.3_GAGGTGAAGATCTGCT	3.3	783	0.360795
TCR_3.3_GATGCTACACTTAACG	3.3	783	0.663633
TCR_3.3_GCGCGATAGCTGCGAA	3.3	783	0.307462
TCR_3.3_GCGGGTTGTCGCGAAA	3.3	783	0.146938
TCR_3.3_GTAACTGAGTTATCGC	3.3	783	0.792842
TCR_3.3_GTTCATTCAGTCGTGC	3.3	783	0.403982
TCR_3.3_TACCTATTCAGCTCTC	3.3	783	0.351184
TCR_3.3_TACGGTATCTACCAGA	3.3	783	0.924766
TCR_3.3_TCAGCAACAGCATGAG	3.3	783	0.495602
TCR_3.3_TCAGGTATCGTTTAGG	3.3	783	0.487528
TCR_3.3_TCATTTGGTACCGTTA	3.3	783	0.353937
TCR_3.3_TCTGAGACATCAGTCA	3.3	783	0.500984
TCR_3.3_TGAGAGGCACCGATAT	3.3	783	0.98659
TCR_3.3_TGCCAAAGTCAATACC	3.3	783	0.435999
TCR_3.3_AACTTTCTCGATAGAA	3.3	5	0.670378
TCR_3.3_ACCAGTATCAACCAAC	3.3	5	0.56246
TCR_3.3_ACGATGTAGTGAACGC	3.3	5	0.294173
TCR_3.3_ACGCCGATCCGTAGTA	3.3	5	0.373768
TCR_3.3_ACGGGTCCAGGACGTA	3.3	5	0.50099
TCR_3.3_AGGCCACGTTGAACTC	3.3	5	0.609095
TCR_3.3_CGATCGGAGCTTCGCG	3.3	5	0.426378
TCR_3.3_CGATCGGTCAATCTCT	3.3	5	1
TCR_3.3_CGATTGATCCTAGTGA	3.3	5	0.19748
TCR_3.3_GACGCGTGTTTAGCTG	3.3	5	0.318719
TCR_3.3_GATGCTACACTAGTAC	3.3	5	0.632806
TCR_3.3_GCAGTTACACAGAGGT	3.3	5	0.97685
TCR_3.3_GCATGCGTCATCGATG	3.3	5	1
TCR_3.3_GGCTCGACACGGCCAT	3.3	5	0.641038
TCR_3.3_GGGAGATAGGACCACA	3.3	5	0.977878
TCR_3.3_GTTCATTAGAAGGTGA	3.3	5	0.621818
TCR_3.3_TCTATTGTCTGGTTCC	3.3	5	0.808505
TCR_3.3_TGACAACGTTAGAACA	3.3	5	0.601613
TCR_3.3_TGGTTCCCATTTCACT	3.3	5	0.995708
TCR_3.3_TTGACTTGTACTTGAC	3.3	5	0.912739
TCR_3.3_AAATGCCCAGCTCCGA	3.3	854	0.62707
TCR_3.3_ACAGCCGAGGTGCACA	3.3	854	0.730037
TCR_3.3_AGCCTAAGTGTCCTCT	3.3	854	0.601273
[truncated: 592 more rows]

## Sheet: Fig. 7e
barcode	donor	clonotype	pseudotime
cytokine_3.1_AAACCTGGTTCCGGCA	3.1	675	0.23091
cytokine_3.1_AAAGATGCACGGTTTA	3.1	675	0.445467
cytokine_3.1_ACACCGGCAAATCCGT	3.1	675	0.675244
cytokine_3.1_ACCGTAAAGACTACAA	3.1	675	0.90982
cytokine_3.1_ACCTTTAGTCATGCCG	3.1	675	0.60463
cytokine_3.1_ACCTTTATCGCGTTTC	3.1	675	0.518936
cytokine_3.1_ACGCAGCTCTGGAGCC	3.1	675	0.986332
cytokine_3.1_ACGCCAGTCTACGAGT	3.1	675	0.0867104
cytokine_3.1_ACGCCGAGTTAAAGTG	3.1	675	0.605491
cytokine_3.1_ACGGGTCTCTGCCCTA	3.1	675	0.696497
cytokine_3.1_ACTGATGCACCATGTA	3.1	675	0.754401
cytokine_3.1_ACTGTCCGTCCGTGAC	3.1	675	0.182943
cytokine_3.1_AGAGTGGCACATTCGA	3.1	675	0.797525
cytokine_3.1_AGATCTGCAAAGGCGT	3.1	675	0.860139
cytokine_3.1_AGCAGCCGTCGCCATG	3.1	675	0.785517
cytokine_3.1_AGCCTAACATTTCACT	3.1	675	0.756966
cytokine_3.1_AGGGTGAGTTCGCTAA	3.1	675	0.831012
cytokine_3.1_AGGTCATAGGGATACC	3.1	675	0.834222
cytokine_3.1_AGTAGTCAGCTGAAAT	3.1	675	0.455539
cytokine_3.1_AGTAGTCGTCGAGATG	3.1	675	0.910193
cytokine_3.1_AGTGGGAAGGGCATGT	3.1	675	0.366884
cytokine_3.1_AGTGTCACAGATGGCA	3.1	675	0.620424
cytokine_3.1_ATCGAGTTCCAAGCCG	3.1	675	0.193177
cytokine_3.1_ATCTGCCTCACTTATC	3.1	675	0.908775
cytokine_3.1_ATTACTCTCATGTGGT	3.1	675	0.39064
cytokine_3.1_ATTGGTGCAGATTGCT	3.1	675	0.963807
cytokine_3.1_CACACCTCAACTGGCC	3.1	675	0.854241
cytokine_3.1_CACAGGCGTCAGAATA	3.1	675	0.500245
cytokine_3.1_CAGAGAGAGACTACAA	3.1	675	0.511924
cytokine_3.1_CAGCTAATCGCCCTTA	3.1	675	0.648191
cytokine_3.1_CAGCTGGCAGATGGCA	3.1	675	0.681313
cytokine_3.1_CAGGTGCTCATAACCG	3.1	675	0.342576
cytokine_3.1_CAGTAACTCATGCATG	3.1	675	0.136255
cytokine_3.1_CATGGCGCAGATCCAT	3.1	675	0.569004
cytokine_3.1_CATTATCTCTTGCCGT	3.1	675	0.467176
cytokine_3.1_CATTCGCCAGTATGCT	3.1	675	0.0944688
cytokine_3.1_CCACTACAGTCTCGGC	3.1	675	0.860096
cytokine_3.1_CCCAGTTGTCGGATCC	3.1	675	0.838315
cytokine_3.1_CCCTCCTCATACAGCT	3.1	675	0.141954
cytokine_3.1_CCGGGATGTACAAGTA	3.1	675	0.496591
cytokine_3.1_CCTAAAGTCAGCATGT	3.1	675	0.833688
cytokine_3.1_CCTAAAGTCTTAACCT	3.1	675	0.810946
cytokine_3.1_CCTTCGACACAGCCCA	3.1	675	0.848357
cytokine_3.1_CCTTTCTAGTAGCGGT	3.1	675	0.780692
cytokine_3.1_CCTTTCTTCGCGTAGC	3.1	675	0.809026
cytokine_3.1_CGAATGTAGAGGACGG	3.1	675	0.499122
cytokine_3.1_CGATTGACACCGAATT	3.1	675	0.834375
cytokine_3.1_CGATTGATCGGATGGA	3.1	675	0.652603
cytokine_3.1_CGCGTTTTCGATGAGG	3.1	675	0.356065
cytokine_3.1_CGCTTCAAGCCACTAT	3.1	675	0.829721
cytokine_3.1_CGTAGGCTCAGATAAG	3.1	675	1
cytokine_3.1_CGTAGGCTCTGCTTGC	3.1	675	0.670781
cytokine_3.1_CGTCAGGAGAAACGCC	3.1	675	0.283889
cytokine_3.1_CGTTGGGTCACTATTC	3.1	675	0.557137
cytokine_3.1_CTAACTTCACCTATCC	3.1	675	0.888131
cytokine_3.1_CTAATGGGTTCGAATC	3.1	675	0.559517
cytokine_3.1_CTACGTCCACACGCTG	3.1	675	0.299092
cytokine_3.1_CTCGAAACATACTACG	3.1	675	0.543697
cytokine_3.1_CTCTGGTGTACCGAGA	3.1	675	0.996395
cytokine_3.1_CTGAAGTCACCATCCT	3.1	675	0.160145
cytokine_3.1_CTGAAGTTCAAACGGG	3.1	675	0.86359
cytokine_3.1_CTTCTCTAGCGACGTA	3.1	675	0.619681
cytokine_3.1_CTTTGCGGTAAATACG	3.1	675	0.779591
cytokine_3.1_GAACATCTCTTTAGTC	3.1	675	0.801171
cytokine_3.1_GACACGCGTATGCTTG	3.1	675	0.894372
cytokine_3.1_GACCAATAGGAACTGC	3.1	675	0.0736952
cytokine_3.1_GACCAATCAATACGCT	3.1	675	0.474139
cytokine_3.1_GACGCGTTCTGCCCTA	3.1	675	0.943573
cytokine_3.1_GACTAACTCTCGATGA	3.1	675	0.815359
cytokine_3.1_GACTACATCCAAGTAC	3.1	675	0.695245
cytokine_3.1_GACTGCGAGCCGCCTA	3.1	675	0.0707727
cytokine_3.1_GACTGCGTCGAGCCCA	3.1	675	0.44103
cytokine_3.1_GAGCAGAGTGAGGCTA	3.1	675	0.714045
cytokine_3.1_GATCGTAAGTGCGATG	3.1	675	0.708323
cytokine_3.1_GATGAAAGTCTAGAGG	3.1	675	0.717177
cytokine_3.1_GATGAGGCACCAGTTA	3.1	675	0.898387
cytokine_3.1_GATTCAGTCCGCGTTT	3.1	675	0.275119
cytokine_3.1_GCAAACTAGTACGCGA	3.1	675	0.319388
cytokine_3.1_GCCAAATAGTGTGGCA	3.1	675	0.471544
cytokine_3.1_GCCAAATTCGGTGTTA	3.1	675	0.409235
cytokine_3.1_GCTGGGTCAAAGCGGT	3.1	675	0.419371
cytokine_3.1_GGAACTTAGTCTCCTC	3.1	675	0.38198
cytokine_3.1_GGACAAGCAATCTACG	3.1	675	0.825134
cytokine_3.1_GGACAAGTCTCGTTTA	3.1	675	0.447921
cytokine_3.1_GGATGTTCAGATGGGT	3.1	675	0.761659
cytokine_3.1_GGCCGATTCCTATGTT	3.1	675	0.526521
cytokine_3.1_GGCGTGTTCCAAACAC	3.1	675	0.380994
cytokine_3.1_GGTGTTACATGAAGTA	3.1	675	0.685175
cytokine_3.1_GTAACTGAGCCACGCT	3.1	675	0.776996
cytokine_3.1_GTACTCCAGGCGATAC	3.1	675	0.732624
cytokine_3.1_GTACTCCGTATGAAAC	3.1	675	0.758774
cytokine_3.1_GTAGGCCTCGAGGTAG	3.1	675	0.831801
cytokine_3.1_GTATTCTTCTTGTACT	3.1	675	0.438457
cytokine_3.1_GTCACGGAGGCCCTTG	3.1	675	0.0809004
cytokine_3.1_GTGCAGCAGATCCTGT	3.1	675	0.443457
cytokine_3.1_GTGCATAAGTTAAGTG	3.1	675	0.932156
cytokine_3.1_GTGCGGTGTAAACGCG	3.1	675	0.917905
cytokine_3.1_GTGCTTCCAAGCGTAG	3.1	675	0.90335
cytokine_3.1_GTGTGCGAGCACAGGT	3.1	675	0.434327
cytokine_3.1_GTGTTAGAGACGCTTT	3.1	675	0.257996
cytokine_3.1_GTTCGGGTCTCGCTTG	3.1	675	0.119179
cytokine_3.1_GTTCTCGGTACCCAAT	3.1	675	0.707081
cytokine_3.1_TAAGTGCTCCAAATGC	3.1	675	0.63084
cytokine_3.1_TACAGTGAGCCAGAAC	3.1	675	0.200173
cytokine_3.1_TACGGGCCAGGATTGG	3.1	675	0.57387
cytokine_3.1_TACGGTACAACGATCT	3.1	675	0.419752
cytokine_3.1_TACTCGCCAATGAATG	3.1	675	0.482016
cytokine_3.1_TACTTGTTCACCTCGT	3.1	675	0.658114
cytokine_3.1_TCAACGACACAACGCC	3.1	675	0.795416
cytokine_3.1_TCAGGTATCGTCTGAA	3.1	675	0.446579
cytokine_3.1_TCGTAGAGTAGCCTAT	3.1	675	0.444168
cytokine_3.1_TCTGGAACACAGGCCT	3.1	675	0.72397
cytokine_3.1_TGAGGGAAGCTACCTA	3.1	675	0.182297
cytokine_3.1_TGATTTCTCTCCGGTT	3.1	675	0.132198
cytokine_3.1_TGCTGCTAGACAGGCT	3.1	675	0.381477
cytokine_3.1_TGGCCAGGTAATTGGA	3.1	675	0.750776
cytokine_3.1_TGGCCAGTCAGTTTGG	3.1	675	0.743643
cytokine_3.1_TGGCGCAGTACGCTGC	3.1	675	0.827553
cytokine_3.1_TGTATTCTCGAGAGCA	3.1	675	0.881761
cytokine_3.1_TTAGGACGTCACCCAG	3.1	675	0.846724
cytokine_3.1_TTATGCTTCCATGCTC	3.1	675	0.873799
cytokine_3.1_TTCGAAGGTTATCACG	3.1	675	0.402158
cytokine_3.1_TTGTAGGAGACTCGGA	3.1	675	0.433609
cytokine_3.1_TTTACTGTCACCACCT	3.1	675	0.528663
cytokine_3.1_TTTATGCCATACGCTA	3.1	675	0.645842
cytokine_3.1_ACACCCTGTCCTCTTG	3.1	696	0.579728
cytokine_3.1_ACATACGAGCTAAGAT	3.1	696	0.474795
cytokine_3.1_ACCAGTATCCTCCTAG	3.1	696	0.772338
cytokine_3.1_ACCCACTGTACACCGC	3.1	696	0.906408
cytokine_3.1_ACTATCTGTACAGACG	3.1	696	0.495632
cytokine_3.1_ACTTACTTCGTTTAGG	3.1	696	0.789092
cytokine_3.1_AGAGCGATCCTTTCGG	3.1	696	0.475358
cytokine_3.1_AGCAGCCCATTATCTC	3.1	696	0.655818
cytokine_3.1_AGCATACTCCATTCTA	3.1	696	0.438415
cytokine_3.1_AGCGTATTCAAAGTAG	3.1	696	0.39711
cytokine_3.1_AGCTTGATCATCGATG	3.1	696	0.468502
cytokine_3.1_AGTGTCACACAAGTAA	3.1	696	0.767595
cytokine_3.1_ATCTGCCAGCGGATCA	3.1	696	0.743803
cytokine_3.1_ATTGGACAGCTCTCGG	3.1	696	0.705655
cytokine_3.1_CAAGAAAGTCTTGTCC	3.1	696	0.551677
cytokine_3.1_CACACTCCAGATCTGT	3.1	696	0.795733
cytokine_3.1_CACCAGGTCACCCTCA	3.1	696	0.478905
cytokine_3.1_CAGAATCCACAGTCGC	3.1	696	0.772622
cytokine_3.1_CATCGGGTCGCAAGCC	3.1	696	0.90474
cytokine_3.1_CATGACAAGACCACGA	3.1	696	0.433533
cytokine_3.1_CATGCCTAGGCATGGT	3.1	696	0.444991
cytokine_3.1_CCACGGAAGACGCAAC	3.1	696	0.53752
cytokine_3.1_CCACGGAAGATGGCGT	3.1	696	0.704187
cytokine_3.1_CCACGGATCATTGCCC	3.1	696	0.7033
cytokine_3.1_CCCAATCTCTCTTGAT	3.1	696	0.173325
cytokine_3.1_CCGTTCAAGGCGTACA	3.1	696	0.848643
cytokine_3.1_CCTAGCTTCCATGCTC	3.1	696	0.846326
cytokine_3.1_CCTTTCTTCTAACTTC	3.1	696	0.449973
cytokine_3.1_CGATCGGGTAGCCTAT	3.1	696	0.457423
cytokine_3.1_CGATGTAGTTTAGCTG	3.1	696	0.782657
cytokine_3.1_CGCGGTATCGCACTCT	3.1	696	0.818222
cytokine_3.1_CGGACACTCTCTAAGG	3.1	696	0.897782
cytokine_3.1_CGTCAGGAGATGTGTA	3.1	696	0.256769
cytokine_3.1_CTACCCAAGCAAATCA	3.1	696	0.519177
cytokine_3.1_CTAGTGACAGGTCGTC	3.1	696	0.495654
cytokine_3.1_CTCACACCACCTTGTC	3.1	696	0.793488
cytokine_3.1_CTCGAAACACCCATGG	3.1	696	0.456829
cytokine_3.1_CTCGGGAAGATGTGTA	3.1	696	0.610998
cytokine_3.1_CTCGTACTCTGTCCGT	3.1	696	0.466921
cytokine_3.1_CTGGTCTAGTAGCCGA	3.1	696	0.465891
cytokine_3.1_GAAACTCAGATCCCGC	3.1	696	0.411497
cytokine_3.1_GAAACTCAGGAATGGA	3.1	696	0.815418
cytokine_3.1_GAACCTAAGATCCTGT	3.1	696	0.742687
cytokine_3.1_GACTAACCAAATTGCC	3.1	696	0.588362
cytokine_3.1_GCCAAATTCGCTTGTC	3.1	696	0.373513
cytokine_3.1_GCGACCACAGTGACAG	3.1	696	0.567015
cytokine_3.1_GCGCAACAGTGCGTGA	3.1	696	0.826627
cytokine_3.1_GCGGGTTTCAGTCCCT	3.1	696	0.874209
cytokine_3.1_GGCCGATTCAGGATCT	3.1	696	0.192553
cytokine_3.1_GGGCACTCAGACAAAT	3.1	696	0.51537
cytokine_3.1_GGGCATCGTCTTGCGG	3.1	696	0.466921
cytokine_3.1_GTACTCCCACACTGCG	3.1	696	0.491228
cytokine_3.1_GTCACGGGTGATGTGG	3.1	696	0.425841
cytokine_3.1_GTCACGGGTTAAGTAG	3.1	696	0.404412
cytokine_3.1_GTCTTCGGTCTCGTTC	3.1	696	0.7565
cytokine_3.1_GTGCATAGTCATATCG	3.1	696	0.435204
cytokine_3.1_GTTAAGCGTAGGGTAC	3.1	696	0.723175
cytokine_3.1_GTTACAGAGACCTAGG	3.1	696	0.447921
cytokine_3.1_GTTCGGGGTATGAATG	3.1	696	0.322051
cytokine_3.1_TACGGTAGTATTAGCC	3.1	696	0.373569
cytokine_3.1_TAGACCAGTACCGGCT	3.1	696	0.799381
cytokine_3.1_TAGTGGTGTAATCGTC	3.1	696	0.727388
cytokine_3.1_TATCAGGCATGACATC	3.1	696	0.471701
cytokine_3.1_TATCAGGGTGACGGTA	3.1	696	0.466921
cytokine_3.1_TCAGCAAGTAGGAGTC	3.1	696	0.505695
cytokine_3.1_TCGCGAGTCTCCTATA	3.1	696	0.272637
cytokine_3.1_TGACGGCAGTTCGATC	3.1	696	0.451468
cytokine_3.1_TGAGGGATCAAGGTAA	3.1	696	0.634188
cytokine_3.1_TGCCCATCAAAGAATC	3.1	696	0.665463
cytokine_3.1_TGCCCATTCTGTCTCG	3.1	696	0.49072
cytokine_3.1_TGCGTGGAGCAAATCA	3.1	696	0.481015
cytokine_3.1_TGCTGCTAGTGAAGTT	3.1	696	0.361813
cytokine_3.1_TGTCCCATCAGTCAGT	3.1	696	0.507232
cytokine_3.1_TGTGTTTCATCCGCGA	3.1	696	0.597556
cytokine_3.1_TTATGCTGTACCTACA	3.1	696	0.404621
cytokine_3.1_TTCTACAAGCAGCGTA	3.1	696	0.755667
cytokine_3.1_TTTACTGTCGACGGAA	3.1	696	0.476416
cytokine_3.1_ACCTTTACAGCGTCCA	3.1	700	0.861645
cytokine_3.1_ACGCCAGAGGCATTGG	3.1	700	0.867344
cytokine_3.1_ACGGGCTCACATGACT	3.1	700	0.0635816
cytokine_3.1_ACGTCAACACAGACTT	3.1	700	0.692857
cytokine_3.1_AGCGGTCGTCGCGTGT	3.1	700	0.814178
cytokine_3.1_ATCTGCCTCAGCACAT	3.1	700	0.438415
cytokine_3.1_CAACCTCTCCTCATTA	3.1	700	0.334867
cytokine_3.1_CAGCTAATCACCAGGC	3.1	700	0.586124
cytokine_3.1_CCAGCGAGTCTTCTCG	3.1	700	0.70717
cytokine_3.1_CCGGGATTCTACTATC	3.1	700	0.61001
cytokine_3.1_CGACTTCTCGCCGTGA	3.1	700	0.701044
cytokine_3.1_CGCTATCAGCGATTCT	3.1	700	0.906711
cytokine_3.1_CTACACCAGTTAGGTA	3.1	700	0.436775
cytokine_3.1_CTTACCGTCAAGCCTA	3.1	700	0.420545
cytokine_3.1_CTTCTCTGTCTTGTCC	3.1	700	0.719619
cytokine_3.1_GACGCGTGTGAAAGAG	3.1	700	0.461168
cytokine_3.1_GATCGATTCTGGCGAC	3.1	700	0.784842
cytokine_3.1_GCTCCTAGTAGCGTAG	3.1	700	0.512921
cytokine_3.1_GGACATTGTCCAACTA	3.1	700	0.874455
cytokine_3.1_GGGAGATAGACTGTAA	3.1	700	0.76601
cytokine_3.1_GGGCACTAGAACAACT	3.1	700	0.955669
cytokine_3.1_GTGCTTCGTTCTCATT	3.1	700	0.885404
cytokine_3.1_GTTACAGGTAACGACG	3.1	700	0.730102
cytokine_3.1_TACGGATCATGTCCTC	3.1	700	0.873447
cytokine_3.1_TCGTACCTCATAAAGG	3.1	700	0.692325
cytokine_3.1_TGACAACTCTCCTATA	3.1	700	0.744587
cytokine_3.1_TGCCCTACATATACCG	3.1	700	0.911483
cytokine_3.1_TGCTACCTCCTGTAGA	3.1	700	0.794172
cytokine_3.1_TTAGGCAAGAACTCGG	3.1	700	0.480375
cytokine_3.1_AAAGCAATCTAACTCT	3.1	714	0.511494
cytokine_3.1_ACACTGAGTTCTGGTA	3.1	714	0.477218
cytokine_3.1_AGACGTTGTGGCTCCA	3.1	714	0.67909
cytokine_3.1_ATCCGAATCTCACATT	3.1	714	0.818151
cytokine_3.1_ATGCGATTCTCTGCTG	3.1	714	0.671626
cytokine_3.1_CAAGAAACATACTACG	3.1	714	0.677375
cytokine_3.1_CACAGTACAATCGAAA	3.1	714	0.943704
cytokine_3.1_CACAGTACAGGACCCT	3.1	714	0.674589
cytokine_3.1_CGAGCACTCTACTATC	3.1	714	0.82954
cytokine_3.1_CGTCACTCACATGTGT	3.1	714	0.757194
cytokine_3.1_GAACGGATCGATCCCT	3.1	714	0.461722
cytokine_3.1_TCAGCTCTCACCATAG	3.1	714	0.93144
cytokine_3.1_TCGCGAGTCTCGGACG	3.1	714	0.827874
cytokine_3.1_TTAGTTCTCCCATTTA	3.1	714	0.721645
cytokine_3.1_TTGCGTCCATCGGAAG	3.1	714	0.457423
cytokine_3.1_AGATCTGTCCTGCCAT	3.1	759	0.221146
cytokine_3.1_AGTCTTTCACAGACAG	3.1	759	0.128699
cytokine_3.1_ATTATCCGTGAGGGTT	3.1	759	0.351176
cytokine_3.1_CCTACCAGTTAAGATG	3.1	759	0.295902
cytokine_3.1_CGAGCCATCAACGGGA	3.1	759	0.33881
cytokine_3.1_CGATTGATCCCTTGCA	3.1	759	0.419371
cytokine_3.1_CGTCACTAGGGTATCG	3.1	759	0.291833
cytokine_3.1_GACCAATCAGTCGATT	3.1	759	0.533301
cytokine_3.1_GCATACAAGTGTCCCG	3.1	759	0.880914
cytokine_3.1_GGCTGGTAGCCCGAAA	3.1	759	0.438415
cytokine_3.1_TACTCATAGTGTGGCA	3.1	759	0.323683
cytokine_3.1_TAGAGCTAGAGTGACC	3.1	759	0.073798
cytokine_3.1_TCACGAAGTCGCTTCT	3.1	759	0.446691
cytokine_3.1_TGACAACCAGGTCGTC	3.1	759	0.474643
cytokine_3.1_TGACTTTGTAGTACCT	3.1	759	0.380563
cytokine_3.1_TGTGTTTTCTGTCTCG	3.1	759	0.407151
cytokine_3.1_TTGCGTCAGGGTCGAT	3.1	759	0.566755
cytokine_3.1_ACGGGTCGTAAATGAC	3.1	731	0.160029
cytokine_3.1_CAGTAACGTCTCAACA	3.1	731	0.14083
cytokine_3.1_CTAGCCTGTGTGCCTG	3.1	731	0.253112
cytokine_3.1_GAAGCAGCACGCATCG	3.1	731	0.380242
cytokine_3.1_GTAGTCAAGTGGACGT	3.1	731	0.374435
cytokine_3.1_GTTCGGGTCTTGCCGT	3.1	731	0.335329
cytokine_3.1_TGACTAGGTTCAACCA	3.1	731	0.466921
cytokine_3.1_TTCTCAAGTACTCAAC	3.1	731	0.262929
cytokine_3.1_TTCTCAATCACCTTAT	3.1	731	0.419371
cytokine_3.1_AACTCTTAGTGGAGTC	3.1	698	0.328403
cytokine_3.1_ACTATCTGTAGCGCTC	3.1	849	0.251734
cytokine_3.1_ACTGATGCACGCTTTC	3.1	849	0.760626
cytokine_3.1_CGACCTTCAGCGAACA	3.1	849	0.482506
cytokine_3.1_GATCGATCACTTCGAA	3.1	698	0.815509
cytokine_3.1_GCAGTTAAGACAATAC	3.1	849	0.772468
cytokine_3.1_GCGGGTTAGATAGTCA	3.1	849	0.162505
cytokine_3.1_GGTGTTACATCTGGTA	3.1	698	0.531813
cytokine_3.1_GTCGGGTAGATGGGTC	3.1	698	0.811013
cytokine_3.1_GTCTCGTCACGACGAA	3.1	849	0.0952188
cytokine_3.1_TATGCCCAGGGCATGT	3.1	698	0.799698
cytokine_3.1_TCAACGAGTTACGTCA	3.1	698	0.615655
cytokine_3.1_TGCGGGTTCATGTCTT	3.1	698	0.756668
cytokine_3.1_TGCTGCTCATTATCTC	3.1	698	0.842115
cytokine_3.1_TTTGGTTTCGAACGGA	3.1	849	0.681168
cytokine_3.1_CATCAGAAGACAATAC	3.1	730	0.389789
cytokine_3.1_TACCTTAAGCGTCTAT	3.1	730	0.524225
cytokine_3.1_TCAGATGAGCTTATCG	3.1	730	0.361562
cytokine_3.1_TCATTTGAGACTCGGA	3.1	730	0.156335
cytokine_3.1_TTGCCGTTCAGTTTGG	3.1	730	0.223604
cytokine_3.2_AAACCTGTCTGGTATG	3.2	540	0.153085
cytokine_3.2_AAAGTAGGTAGAAAGG	3.2	540	0.760703
cytokine_3.2_AACCATGTCGTGACAT	3.2	540	0.305743
cytokine_3.2_AACTCAGCAGACAAGC	3.2	540	0.879332
cytokine_3.2_AACTCTTAGTACTTGC	3.2	540	0.199201
cytokine_3.2_AACTTTCTCTCCCTGA	3.2	540	0.109189
cytokine_3.2_AAGGCAGAGCGGATCA	3.2	540	0.351176
cytokine_3.2_AAGGTTCCACATTCGA	3.2	540	0.231551
cytokine_3.2_ACAGCCGAGGTGATAT	3.2	540	0.472606
cytokine_3.2_ACCAGTACAATAAGCA	3.2	540	0.829725
cytokine_3.2_ACCAGTAGTCAGCTAT	3.2	540	0.543523
cytokine_3.2_ACCCACTCAGTCAGAG	3.2	540	0.400248
cytokine_3.2_ACCCACTGTTACAGAA	3.2	540	0.624794
cytokine_3.2_ACCGTAAGTTCGGGCT	3.2	540	0.477842
cytokine_3.2_ACCTTTACAGGCAGTA	3.2	540	0.445645
cytokine_3.2_ACCTTTAGTGCTGTAT	3.2	540	0.211318
cytokine_3.2_ACGATACCACATCCAA	3.2	540	0.847544
cytokine_3.2_ACGGAGAGTACCGTAT	3.2	540	0.165723
cytokine_3.2_ACGGAGAGTATAGGTA	3.2	540	0.512193
cytokine_3.2_ACGTCAAAGGCTCAGA	3.2	540	0.416761
cytokine_3.2_ACGTCAAGTCGATTGT	3.2	540	0.427682
cytokine_3.2_AGAATAGCATGAAGTA	3.2	540	0.176057
cytokine_3.2_AGACGTTGTTTCCACC	3.2	540	0.181329
cytokine_3.2_AGAGCGAGTTGGACCC	3.2	540	0.19474
cytokine_3.2_AGAGCTTCAAGTCATC	3.2	540	0.783513
cytokine_3.2_AGAGCTTTCCTGTAGA	3.2	540	0.0842342
cytokine_3.2_AGATCTGCAGATGGCA	3.2	540	0.255208
cytokine_3.2_AGATCTGGTTTACTCT	3.2	540	0.454817
cytokine_3.2_AGATCTGTCGGCTACG	3.2	540	0.336389
cytokine_3.2_AGATTGCAGATGTCGG	3.2	540	0.21742
cytokine_3.2_AGCAGCCCACGGTTTA	3.2	540	0.420067
cytokine_3.2_AGCAGCCCATCACCCT	3.2	540	0.383577
cytokine_3.2_AGCTCCTGTCAAACTC	3.2	540	0.289434
cytokine_3.2_AGGCCGTCACTGTTAG	3.2	540	0.234275
cytokine_3.2_AGGCCGTGTCTCTTTA	3.2	540	0.162879
cytokine_3.2_AGGGTGAGTCGACTAT	3.2	540	0.316789
cytokine_3.2_AGGTCCGGTGGCTCCA	3.2	540	0.351769
cytokine_3.2_AGTAGTCCACATGACT	3.2	540	0.421874
cytokine_3.2_AGTCTTTGTCGGCTCA	3.2	540	0.665985
cytokine_3.2_AGTCTTTGTGCATCTA	3.2	540	0.337718
cytokine_3.2_AGTGGGAAGAATCTCC	3.2	540	0.365488
cytokine_3.2_AGTGTCACAACACCCG	3.2	540	0.515207
cytokine_3.2_ATAACGCTCGTTACGA	3.2	540	0.114814
cytokine_3.2_ATAAGAGCATCATCCC	3.2	540	0.613753
cytokine_3.2_ATCATCTAGAGGTTGC	3.2	540	0.339955
cytokine_3.2_ATCATCTTCATGTGGT	3.2	540	0.808709
cytokine_3.2_ATCCACCAGATCTGAA	3.2	540	0.468833
cytokine_3.2_ATCGAGTAGACACTAA	3.2	540	0.688846
cytokine_3.2_ATCTACTAGTTACGGG	3.2	540	0.505356
cytokine_3.2_ATGTGTGGTCTTGTCC	3.2	540	0.429625
cytokine_3.2_ATTATCCCAGTATGCT	3.2	540	0.228551
cytokine_3.2_ATTCTACCAGCCTGTG	3.2	540	0.159224
cytokine_3.2_ATTGGACGTTCCACAA	3.2	540	0.134181
cytokine_3.2_CAACCTCCACACCGCA	3.2	540	0.749996
cytokine_3.2_CAAGTTGGTAGGAGTC	3.2	540	0.150989
cytokine_3.2_CACAAACTCCTTGCCA	3.2	540	0.322051
cytokine_3.2_CACACAACAGCTGGCT	3.2	540	0.197024
cytokine_3.2_CACACCTAGAAACCTA	3.2	540	0.412764
cytokine_3.2_CACATTTAGTGGTAAT	3.2	540	0.105246
cytokine_3.2_CACTCCAAGGCCCTTG	3.2	540	0.831446
cytokine_3.2_CACTCCATCGAGAACG	3.2	540	0.809469
cytokine_3.2_CAGAATCCATTAGGCT	3.2	540	0.281658
cytokine_3.2_CAGAATCTCAGTTCGA	3.2	540	0.374208
cytokine_3.2_CAGCAGCCAGGGTTAG	3.2	540	0.836306
cytokine_3.2_CAGCTAACAATAGAGT	3.2	540	0.324607
cytokine_3.2_CAGGTGCAGTAAGTAC	3.2	540	0.330513
cytokine_3.2_CATCAAGAGCCTTGAT	3.2	540	0.403915
cytokine_3.2_CATCGGGCATCCCATC	3.2	540	0.235768
cytokine_3.2_CATGACATCTTAGCCC	3.2	540	0.0530963
cytokine_3.2_CCAGCGAGTCCATGAT	3.2	540	0.454334
cytokine_3.2_CCATGTCCATGTAAGA	3.2	540	0.159696
cytokine_3.2_CCGGTAGCAGTCCTTC	3.2	540	0.922815
cytokine_3.2_CCGTACTGTGTTGAGG	3.2	540	0.206015
cytokine_3.2_CCGTACTTCCAGTAGT	3.2	540	0.363277
cytokine_3.2_CCGTGGATCCTTGCCA	3.2	540	0.209429
cytokine_3.2_CCGTGGATCGGTGTCG	3.2	540	0.178598
cytokine_3.2_CCTACACAGCGCTCCA	3.2	540	0.716602
cytokine_3.2_CCTACACGTTATGCGT	3.2	540	0.337802
cytokine_3.2_CCTACCACAAAGTGCG	3.2	540	0.290961
cytokine_3.2_CCTAGCTAGCCTCGTG	3.2	540	0.669735
cytokine_3.2_CCTTACGAGTACGACG	3.2	540	0.531042
cytokine_3.2_CCTTACGCAGTACACT	3.2	540	0.126614
cytokine_3.2_CCTTCCCGTAAGGATT	3.2	540	0.695466
cytokine_3.2_CCTTCGACACGAAGCA	3.2	540	0.111735
cytokine_3.2_CCTTCGATCACCCTCA	3.2	540	0.0792954
cytokine_3.2_CCTTTCTAGAGGTAGA	3.2	540	0.459584
cytokine_3.2_CGAATGTCAGCAGTTT	3.2	540	0.153654
cytokine_3.2_CGACCTTAGCGGCTTC	3.2	540	0.255718
cytokine_3.2_CGAGCCAAGCTAGTGG	3.2	540	0.443566
cytokine_3.2_CGATTGAGTTGGTTTG	3.2	540	0.152365
cytokine_3.2_CGCCAAGGTCTCAACA	3.2	540	0.713625
cytokine_3.2_CGCGTTTTCGCCTGTT	3.2	540	0.774367
cytokine_3.2_CGCTGGAAGTACGATA	3.2	540	0.271265
cytokine_3.2_CGGAGTCTCCATTCTA	3.2	540	0.215951
cytokine_3.2_CGGGTCACACATCTTT	3.2	540	0.301959
cytokine_3.2_CGGTTAACAAGGCTCC	3.2	540	0.299926
cytokine_3.2_CGTAGCGTCAGCAACT	3.2	540	0.463922
cytokine_3.2_CGTCAGGCACGTCTCT	3.2	540	0.518263
cytokine_3.2_CTAAGACGTGACTACT	3.2	540	0.181916
cytokine_3.2_CTACATTAGAAGATTC	3.2	540	0.063026
cytokine_3.2_CTAGTGAGTCTAGTCA	3.2	540	0.75999
cytokine_3.2_CTCATTAGTGCTAGCC	3.2	540	0.206721
cytokine_3.2_CTCGAGGGTCAACATC	3.2	540	0.349279
cytokine_3.2_CTCGAGGTCGTTGCCT	3.2	540	0.237743
cytokine_3.2_CTCGGAGAGATGCGAC	3.2	540	0.582796
cytokine_3.2_CTCGGAGGTAAGTTCC	3.2	540	0.0768348
cytokine_3.2_CTCGGGAGTTCTCATT	3.2	540	0.152882
cytokine_3.2_CTCGTACTCAGTTAGC	3.2	540	0.460341
cytokine_3.2_CTCTAATCACATCTTT	3.2	540	0.554561
cytokine_3.2_CTCTGGTGTCTAGGTT	3.2	540	0.373773
cytokine_3.2_CTGAAACTCCACGACG	3.2	540	0.38484
cytokine_3.2_CTGAAGTGTCGCATAT	3.2	540	0.102931
cytokine_3.2_CTGATAGGTTTAAGCC	3.2	540	0.568252
cytokine_3.2_CTGCCTAAGCCGGTAA	3.2	540	0.342633
cytokine_3.2_CTGCCTATCCGCGTTT	3.2	540	0.597457
cytokine_3.2_CTGCGGATCGTGGGAA	3.2	540	0.207884
cytokine_3.2_CTGGTCTAGCGCTTAT	3.2	540	0.407294
cytokine_3.2_CTGGTCTAGGCAGGTT	3.2	540	0.442253
cytokine_3.2_GAACATCAGATGTGTA	3.2	540	0.297553
cytokine_3.2_GAACATCCACGGATAG	3.2	540	0.390862
cytokine_3.2_GAACGGACAGAGTGTG	3.2	540	0.248633
cytokine_3.2_GAAGCAGGTTTGTTTC	3.2	540	0.519377
cytokine_3.2_GAATAAGCATGGATGG	3.2	540	0.597457
cytokine_3.2_GAATGAATCAACACCA	3.2	540	0.425028
cytokine_3.2_GACCAATAGTCTCGGC	3.2	540	0.187427
cytokine_3.2_GACTAACAGCTGTCTA	3.2	540	0.608532
cytokine_3.2_GACTGCGCATCGGAAG	3.2	540	0.173911
cytokine_3.2_GACTGCGGTCAGATAA	3.2	540	0.831253
cytokine_3.2_GAGCAGACATCCTTGC	3.2	540	0.122646
cytokine_3.2_GATCTAGCATATACCG	3.2	540	0.215871
cytokine_3.2_GATGCTAGTAGAGGAA	3.2	540	0.491788
cytokine_3.2_GATTCAGCAGTGAGTG	3.2	540	0.67149
cytokine_3.2_GCAAACTTCACCAGGC	3.2	540	0.118039
cytokine_3.2_GCACATAGTTTGTTTC	3.2	540	0.11092
cytokine_3.2_GCAGCCACACGGTTTA	3.2	540	0.939969
cytokine_3.2_GCATACAGTAAGGATT	3.2	540	0.181876
cytokine_3.2_GCATGATGTGTTGGGA	3.2	540	0.464184
cytokine_3.2_GCATGCGGTTGGGACA	3.2	540	0.196653
cytokine_3.2_GCGACCATCTCCTATA	3.2	540	0.166957
cytokine_3.2_GCGCAACGTGGTAACG	3.2	540	0.464132
cytokine_3.2_GCGCGATAGGGATGGG	3.2	540	0.404251
cytokine_3.2_GCGGGTTCAAGTTGTC	3.2	540	0.473484
cytokine_3.2_GCTCTGTAGCTGCAAG	3.2	540	0.374127
cytokine_3.2_GCTGCAGTCTACTCAT	3.2	540	0.214368
cytokine_3.2_GCTGCTTTCCCTCAGT	3.2	540	0.134868
cytokine_3.2_GCTTGAAAGGTCATCT	3.2	540	0.446951
cytokine_3.2_GGAAAGCGTATTAGCC	3.2	540	0.0788678
cytokine_3.2_GGAAAGCGTGCCTGGT	3.2	540	0.0851177
cytokine_3.2_GGACATTAGTGCAAGC	3.2	540	0.8428
cytokine_3.2_GGATTACAGCATGGCA	3.2	540	0.441354
cytokine_3.2_GGCGTGTGTTATCCGA	3.2	540	0.440343
cytokine_3.2_GGCTCGACATGCCTTC	3.2	540	0.255188
cytokine_3.2_GGGAGATGTCAGAATA	3.2	540	0.342293
cytokine_3.2_GGGCATCCAAGTCTAC	3.2	540	0.121774
cytokine_3.2_GGGTTGCTCATGTGGT	3.2	540	0.289577
cytokine_3.2_GGTGAAGGTTAAGTAG	3.2	540	0.15475
cytokine_3.2_GGTGTTATCAACACAC	3.2	540	0.118224
cytokine_3.2_GTAACGTAGTTAAGTG	3.2	540	0.171001
cytokine_3.2_GTAACTGGTCGTCTTC	3.2	540	0.125764
cytokine_3.2_GTACGTAAGAACAACT	3.2	540	0.381815
cytokine_3.2_GTAGGCCGTCCAAGTT	3.2	540	0.458903
cytokine_3.2_GTAGTCAGTCTAGTCA	3.2	540	0.335599
cytokine_3.2_GTATTCTCATGTTCCC	3.2	540	0.155923
cytokine_3.2_GTCGGGTAGAAGGTTT	3.2	540	0.203019
cytokine_3.2_GTCGTAATCCAGAAGG	3.2	540	0.136975
cytokine_3.2_GTCGTAATCCCAAGAT	3.2	540	0.655749
cytokine_3.2_GTCTCGTAGGTGGGTT	3.2	540	0.224943
cytokine_3.2_GTGCAGCCAGTTCCCT	3.2	540	0.218604
cytokine_3.2_GTTACAGAGCCTTGAT	3.2	540	0.311735
cytokine_3.2_GTTCGGGCAGCTATTG	3.2	540	0.0468134
cytokine_3.2_GTTTCTATCTGTTGAG	3.2	540	0.0993896
cytokine_3.2_TAAGAGAGTACCTACA	3.2	540	0.271877
cytokine_3.2_TAAGCGTAGCCAGAAC	3.2	540	0.411756
cytokine_3.2_TACGGATTCATCTGTT	3.2	540	0.666742
cytokine_3.2_TACGGGCAGGCCCGTT	3.2	540	0.123367
cytokine_3.2_TACGGGCCAGCGTTCG	3.2	540	0.406593
cytokine_3.2_TACTTGTCACCATCCT	3.2	540	0.728916
cytokine_3.2_TAGGCATTCGACCAGC	3.2	540	0.189231
cytokine_3.2_TAGTGGTGTGCACTTA	3.2	540	0.736408
cytokine_3.2_TAGTGGTGTTCTGGTA	3.2	540	0.442307
cytokine_3.2_TAGTGGTTCTCGGACG	3.2	540	0.796238
cytokine_3.2_TAGTTGGAGATCCCGC	3.2	540	0.098712
cytokine_3.2_TATCAGGGTTCAGCGC	3.2	540	0.384249
cytokine_3.2_TCACGAACAGCGTTCG	3.2	540	0.523693
cytokine_3.2_TCCACACGTTAGATGA	3.2	540	0.706253
cytokine_3.2_TCCCGATAGGATGGAA	3.2	540	0.417949
cytokine_3.2_TCGGGACGTCCTAGCG	3.2	540	0.782991
cytokine_3.2_TCGTACCTCAATACCG	3.2	540	0.0663546
cytokine_3.2_TCTGAGACATCAGTCA	3.2	540	0.659762
cytokine_3.2_TCTGAGAGTCTAAACC	3.2	540	0.761019
cytokine_3.2_TGAAAGATCCCAGGTG	3.2	540	0.757233
cytokine_3.2_TGACAACCATGGTCTA	3.2	540	0.0826127
cytokine_3.2_TGACTTTGTTTCCACC	3.2	540	0.102068
cytokine_3.2_TGAGCCGTCCGAGCCA	3.2	540	0.962163
cytokine_3.2_TGATTTCTCGGCGCAT	3.2	540	0.635524
cytokine_3.2_TGCACCTGTGCCTGCA	3.2	540	0.459381
cytokine_3.2_TGCCAAATCAGTGTTG	3.2	540	0.808804
cytokine_3.2_TGCCCATGTAGCTCCG	3.2	540	0.922675
cytokine_3.2_TGCCCTAAGATCTGCT	3.2	540	0.593573
cytokine_3.2_TGCCCTATCGGATGTT	3.2	540	0.588362
cytokine_3.2_TGCGCAGAGAGTAAGG	3.2	540	0.136189
cytokine_3.2_TGCGCAGCAAGCCCAC	3.2	540	0.379507
cytokine_3.2_TGCTGCTTCACAGTAC	3.2	540	0.400365
cytokine_3.2_TGCTGCTTCCAAACTG	3.2	540	0.863446
cytokine_3.2_TGGGCGTCAAGCGAGT	3.2	540	0.835873
cytokine_3.2_TGGTTAGAGTGGGATC	3.2	540	0.872488
cytokine_3.2_TGTATTCCACTGTTAG	3.2	540	0.274256
cytokine_3.2_TGTGGTAAGAAGGGTA	3.2	540	0.0798097
cytokine_3.2_TTAACTCAGCAGGCTA	3.2	540	0.099806
cytokine_3.2_TTAACTCGTCGAACAG	3.2	540	0.479709
cytokine_3.2_TTAGTTCCAATGACCT	3.2	540	0.244657
cytokine_3.2_TTAGTTCCAGACAAGC	3.2	540	0.874051
cytokine_3.2_TTATGCTTCTCTGAGA	3.2	540	0.691119
cytokine_3.2_TTCGGTCCACAGGTTT	3.2	540	0.857784
cytokine_3.2_TTCTCAAAGGACCACA	3.2	540	0.352867
cytokine_3.2_TTCTTAGCAAGCTGAG	3.2	540	0.237153
cytokine_3.2_TTTACTGGTGATGATA	3.2	540	0.223835
cytokine_3.2_TTTCCTCCATCGGAAG	3.2	540	0.181372
cytokine_3.2_TTTGCGCCAGATCCAT	3.2	540	0.39492
cytokine_3.2_AAGCCGCGTTCGGCAC	3.2	559	0.221233
cytokine_3.2_ACATCAGCAACAACCT	3.2	559	0.580248
cytokine_3.2_ACGCCAGGTGCTCTTC	3.2	559	0.736316
cytokine_3.2_ACGGGCTTCTGGCGTG	3.2	559	0.149484
cytokine_3.2_ACTGCTCCAACGCACC	3.2	559	0.697087
cytokine_3.2_ACTTTCATCCTAAGTG	3.2	559	0.350884
cytokine_3.2_AGAATAGAGCTGATAA	3.2	559	0.818893
cytokine_3.2_AGAGCTTGTCTAGAGG	3.2	559	0.0181677
cytokine_3.2_AGGCCGTCAGTCAGCC	3.2	559	0.733096
cytokine_3.2_AGTGAGGCATGGGACA	3.2	559	0.481983
cytokine_3.2_CACAGTAAGGACACCA	3.2	559	0.644054
cytokine_3.2_CACATTTTCCCGACTT	3.2	559	0.964209
cytokine_3.2_CAGATCAGTCAGAATA	3.2	559	0.618124
cytokine_3.2_CATCAGAAGCGTGAGT	3.2	559	0.479145
cytokine_3.2_CCCAGTTCAAACCTAC	3.2	559	0.0630687
cytokine_3.2_CGCGGTACATCTACGA	3.2	559	0.652257
cytokine_3.2_CTCGAGGCAGCCTATA	3.2	559	0.423901
cytokine_3.2_CTGATCCTCATTCACT	3.2	559	0.128564
cytokine_3.2_CTTGGCTGTCTTCAAG	3.2	559	0.623233
cytokine_3.2_GATGAGGAGAAGGTTT	3.2	559	0.113374
cytokine_3.2_GCATGATGTCACTTCC	3.2	559	0.656235
cytokine_3.2_GGAACTTTCTTAGAGC	3.2	559	0.687852
cytokine_3.2_GGATGTTTCAGTTTGG	3.2	559	0.376877
cytokine_3.2_GGCGACTTCGATGAGG	3.2	559	0.386288
cytokine_3.2_GGGTCTGAGGACAGCT	3.2	559	0.840268
cytokine_3.2_GTCACAACACACCGAC	3.2	559	0.891877
cytokine_3.2_GTTAAGCCATGGGACA	3.2	559	0.905843
cytokine_3.2_GTTTCTACATCCTTGC	3.2	559	0.648989
cytokine_3.2_TACCTTATCCAGATCA	3.2	559	0.269802
cytokine_3.2_TCAGCTCGTTTAAGCC	3.2	559	0.912772
cytokine_3.2_TCAGGTACAGCTGTGC	3.2	559	0.296198
cytokine_3.2_TCCACACCACAGCCCA	3.2	559	0.930152
cytokine_3.2_TGAGGGATCATTATCC	3.2	559	0.560911
cytokine_3.2_TGATTTCAGATCCCAT	3.2	559	0.838392
cytokine_3.2_TTATGCTCAGTTTACG	3.2	559	0.183154
cytokine_3.2_TTGCGTCAGTTAAGTG	3.2	559	0.84344
cytokine_3.2_ACGATACTCAGTGCAT	3.2	603	0.443001
cytokine_3.2_ACGGAGACATGGTAGG	3.2	603	0.670269
cytokine_3.2_AGTGTCATCCACGTGG	3.2	603	0.897118
cytokine_3.2_ATTGGACTCCTCGCAT	3.2	603	0.887919
cytokine_3.2_CACACAAAGCTGTCTA	3.2	603	0.089131
cytokine_3.2_CACCAGGTCCAAATGC	3.2	603	0.753817
cytokine_3.2_CAGAATCGTAAATGTG	3.2	603	0.735088
cytokine_3.2_CAGATCATCCACGAAT	3.2	603	0.0371656
cytokine_3.2_CAGGTGCAGTCGCCGT	3.2	603	0.465785
cytokine_3.2_CATATTCCAGGGATTG	3.2	603	0.331486
cytokine_3.2_CCACGGAAGTTTCCTT	3.2	603	0.777363
cytokine_3.2_CCTCAGTCACAGACAG	3.2	603	0.147068
cytokine_3.2_CCTTACGCAAGGTGTG	3.2	603	0.772035
cytokine_3.2_CGAGCACAGTGTACGG	3.2	603	0.677519
cytokine_3.2_CGCGTTTGTAGCGTCC	3.2	603	0.39569
cytokine_3.2_CTACCCATCTTCGAGA	3.2	603	0.0383465
cytokine_3.2_CTGATAGAGCCTATGT	3.2	603	0.215743
cytokine_3.2_CTGTGCTGTGCCTGCA	3.2	603	0.463075
cytokine_3.2_CTTCTCTCAGTTAACC	3.2	603	0.61738
cytokine_3.2_CTTTGCGCATGTCGAT	3.2	603	0.576431
cytokine_3.2_GACGTGCCATCCTAGA	3.2	603	0.149756
cytokine_3.2_GCCAAATTCACCTTAT	3.2	603	0.495383
cytokine_3.2_GCTTCCATCTCAAACG	3.2	603	0.115219
cytokine_3.2_GGAGCAATCCACTGGG	3.2	603	0.621667
cytokine_3.2_GGCGACTTCGAACTGT	3.2	603	0.442447
cytokine_3.2_GGGATGACAAGCGAGT	3.2	603	0.113129
cytokine_3.2_GGGATGATCACAACGT	3.2	603	0.375231
cytokine_3.2_GGTATTGTCTCGATGA	3.2	603	0.913554
cytokine_3.2_GTCTCGTAGGGATGGG	3.2	603	0.071388
cytokine_3.2_TAAACCGTCGGAATCT	3.2	603	0.0551066
cytokine_3.2_TACGGGCCACAACGCC	3.2	603	0.112296
cytokine_3.2_TACTCATGTTCCGTCT	3.2	603	0.782318
cytokine_3.2_TCGCGAGTCGGTTCGG	3.2	603	0.349455
cytokine_3.2_TCTTCGGAGACCGGAT	3.2	603	0.319037
cytokine_3.2_TGAGGGACACATGGGA	3.2	603	0.179495
cytokine_3.2_TGCCAAATCCGAAGAG	3.2	603	0.485687
cytokine_3.2_TTCCCAGTCGGTCCGA	3.2	603	0.709553
cytokine_3.2_TTCTACACACCCATTC	3.2	603	0.836996
cytokine_3.2_TTTACTGTCACAGGCC	3.2	603	0.143652
cytokine_3.2_AACCGCGCATATGAGA	3.2	579	0.178944
cytokine_3.2_ACGATGTCAAACCCAT	3.2	579	0.683844
cytokine_3.2_ACGGCCAAGAGACGAA	3.2	579	0.197929
cytokine_3.2_AGCTCTCAGTACGCGA	3.2	579	0.917978
cytokine_3.2_AGTGTCACATTATCTC	3.2	579	0.158097
cytokine_3.2_ATAGACCTCCAGAGGA	3.2	579	0.199176
cytokine_3.2_CACAAACAGGACAGAA	3.2	579	0.425807
cytokine_3.2_CACACCTGTTCGCGAC	3.2	579	0.119635
cytokine_3.2_CGATTGACAGGGCATA	3.2	579	0.812428
cytokine_3.2_CGTCCATCAGTGAGTG	3.2	579	0.409823
cytokine_3.2_CTACATTTCACCCTCA	3.2	579	0.940454
cytokine_3.2_CTAGTGAGTCTGATCA	3.2	579	0.677615
cytokine_3.2_CTCGTCACATGGGACA	3.2	579	0.614747
cytokine_3.2_CTGATCCAGATCTGAA	3.2	579	0.721734
cytokine_3.2_CTGCGGATCCTATGTT	3.2	579	0.391132
cytokine_3.2_GAAATGATCGCCCTTA	3.2	579	0.415257
cytokine_3.2_GACTACAAGAGTAAGG	3.2	579	0.321244
cytokine_3.2_GATCTAGAGTGTACTC	3.2	579	0.0839637
cytokine_3.2_GATGAAACAAAGTCAA	3.2	579	0.419371
cytokine_3.2_GCAATCACACTTACGA	3.2	579	0.156052
cytokine_3.2_GTCACGGAGAAACCAT	3.2	579	0.227016
cytokine_3.2_GTGCAGCTCACGGTTA	3.2	579	0.186923
cytokine_3.2_GTGCAGCTCACTCCTG	3.2	579	0.275246
cytokine_3.2_GTGTTAGGTCAACATC	3.2	579	0.827866
cytokine_3.2_TCGTAGACAAACCTAC	3.2	579	0.824925
cytokine_3.2_TGACGGCCAGCGTCCA	3.2	579	0.0604468
cytokine_3.2_TGAGCATGTATAGGGC	3.2	579	0.535524
cytokine_3.2_TGAGCCGCAGGAATGC	3.2	579	0.479338
cytokine_3.2_TGAGGGAGTGTAACGG	3.2	579	0.678719
cytokine_3.2_ACGGGTCCAAGGTTTC	3.2	534	0.827922
cytokine_3.2_AGATTGCGTGCGCTTG	3.2	534	0.339817
cytokine_3.2_CAAGGCCAGGTGCTAG	3.2	534	0.257506
cytokine_3.2_CAGCAGCTCGGCTACG	3.2	534	0.376612
cytokine_3.2_CATTCGCCAGCGTAAG	3.2	534	0.757595
cytokine_3.2_CCACTACCAGCATACT	3.2	534	0.219398
cytokine_3.2_CCCAATCGTATTCGTG	3.2	534	0.408328
cytokine_3.2_CGAGCACGTGAGTGAC	3.2	534	0.28558
cytokine_3.2_CGGGTCAGTAGAGCTG	3.2	534	0.272467
cytokine_3.2_CGTTGGGAGACAGGCT	3.2	534	0.746972
cytokine_3.2_CTAGCCTAGGATGGAA	3.2	534	0.279267
cytokine_3.2_CTCAGAAGTTACGGAG	3.2	534	0.374258
cytokine_3.2_CTCATTACACCGATAT	3.2	534	0.439345
cytokine_3.2_CTCATTACATGGTTGT	3.2	534	0.79785
cytokine_3.2_CTCGTCAGTAAAGGAG	3.2	534	0.273302
cytokine_3.2_CTGAAACGTGCAGGTA	3.2	534	0.956452
cytokine_3.2_GACTAACCAGCTCCGA	3.2	534	0.785923
cytokine_3.2_GATCAGTGTTTGTTGG	3.2	534	0.893735
cytokine_3.2_GATCGTATCCTTGACC	3.2	534	0.332014
cytokine_3.2_GCGACCAAGATGGCGT	3.2	534	0.700435
cytokine_3.2_GCGAGAAAGGCTAGAC	3.2	534	0.348171
cytokine_3.2_GGGAATGAGTTCGCGC	3.2	534	0.184864
cytokine_3.2_GGGAATGCATGAGCGA	3.2	534	1
cytokine_3.2_GGGTTGCTCCATGAAC	3.2	534	0.250179
cytokine_3.2_GTAACGTGTAACGTTC	3.2	534	0.379648
cytokine_3.2_GTACTTTTCTAACTCT	3.2	534	0.870286
cytokine_3.2_GTTAAGCCACAAGACG	3.2	534	0.245839
cytokine_3.2_TACCTTATCTGGCGTG	3.2	534	0.320817
cytokine_3.2_TCAGGATAGCTCCTTC	3.2	534	0.514551
cytokine_3.2_TCGCGTTAGAGTCGGT	3.2	534	0.245872
cytokine_3.2_TGAGAGGTCACAAACC	3.2	534	0.410599
cytokine_3.2_TGCACCTGTGGTTTCA	3.2	534	0.662059
cytokine_3.2_TGGCTGGCAATGTTGC	3.2	534	0.306498
cytokine_3.2_TGTCCCACATCGGTTA	3.2	534	0.745106
cytokine_3.2_TTAGGACTCTTAGCCC	3.2	534	0.951223
cytokine_3.2_TTCTACATCAACACGT	3.2	534	0.433181
cytokine_3.2_TTTCCTCCACAGATTC	3.2	534	0.344938
cytokine_3.2_TTTGCGCGTTCCACAA	3.2	534	0.334876
cytokine_3.2_ACACCGGTCTTAACCT	3.2	556	0.178729
cytokine_3.2_ACGAGGATCATCTGTT	3.2	556	0.534747
cytokine_3.2_ACGGAGATCACTTACT	3.2	556	0.163154
cytokine_3.2_AGAATAGCAGACGCCT	3.2	556	0.333529
cytokine_3.2_CATCAAGGTTCCACAA	3.2	556	0.332661
cytokine_3.2_CATGACAAGTCCGTAT	3.2	556	0.205656
cytokine_3.2_CATGGCGTCGACGGAA	3.2	556	0.479974
cytokine_3.2_CATTATCAGGGATCTG	3.2	556	0.402003
cytokine_3.2_CCAATCCAGCAGGTCA	3.2	556	0.19287
cytokine_3.2_CCAGCGAGTTGTGGCC	3.2	556	0.197654
cytokine_3.2_CCTAGCTGTGTGGTTT	3.2	556	0.466678
cytokine_3.2_CGAATGTCACTAGTAC	3.2	556	0.516057
cytokine_3.2_CTACATTCAACACCCG	3.2	556	0.180017
cytokine_3.2_CTCGAAAGTATATGGA	3.2	556	0.358115
cytokine_3.2_CTGCTGTCACTCAGGC	3.2	556	0.213358
cytokine_3.2_CTTACCGCAATGAAAC	3.2	556	0.18239
cytokine_3.2_CTTGGCTTCCACGAAT	3.2	556	0.291833
cytokine_3.2_GGCTGGTAGGGATACC	3.2	556	0.222523
cytokine_3.2_GTAGTCAGTCGAATCT	3.2	556	0.222493
cytokine_3.2_GTCTTCGGTCGCGTGT	3.2	556	0.203401
cytokine_3.2_TAGTTGGCAGACGCAA	3.2	556	0.0682229
cytokine_3.2_TCGCGAGAGAGTACCG	3.2	556	0.138734
cytokine_3.2_TGACTAGGTCCGAGTC	3.2	556	0.442059
cytokine_3.2_TGAGCCGCAAGAGGCT	3.2	556	0.313839
cytokine_3.2_TGGTTCCCACGGATAG	3.2	556	0.306192
cytokine_3.2_TGGTTCCGTATGAAAC	3.2	556	0.053033
cytokine_3.2_AACTGGTGTATTCGTG	3.2	768	0.0733862
cytokine_3.2_AAGTCTGCAAACGTGG	3.2	768	0.451204
cytokine_3.2_ACTGTCCTCCGGCACA	3.2	768	0.810131
cytokine_3.2_AGGCCGTCAAACCTAC	3.2	768	0.156146
cytokine_3.2_ATAGACCCAATCCAAC	3.2	768	0.780988
cytokine_3.2_CACACTCTCACTCCTG	3.2	768	0.250532
cytokine_3.2_CAGAATCAGTCCAGGA	3.2	768	0.212961
cytokine_3.2_CCACTACAGCGCCTCA	3.2	768	0.319165
cytokine_3.2_CCTAGCTCACGCGAAA	3.2	768	0.452593
cytokine_3.2_CCTTCGAAGGATTCGG	3.2	768	0.527695
cytokine_3.2_CGTGAGCGTCTTCTCG	3.2	768	0.388296
cytokine_3.2_CTGCTGTAGCCCAATT	3.2	768	0.260129
cytokine_3.2_GAACGGAGTGATAAAC	3.2	768	0.829226
cytokine_3.2_GATGAGGAGTCGATAA	3.2	768	0.84977
cytokine_3.2_GCACATAAGACTAAGT	3.2	768	0.105733
cytokine_3.2_GCATGTACACCATGTA	3.2	768	0.745304
cytokine_3.2_GCTCCTAAGAAGAAGC	3.2	768	0.386525
cytokine_3.2_GGCTCGAGTTAAGGGC	3.2	768	0.447009
cytokine_3.2_GGGAATGCATCACGAT	3.2	768	0.375471
cytokine_3.2_GTAACGTGTAGGAGTC	3.2	768	0.754027
cytokine_3.2_GTATCTTTCAGCTCTC	3.2	768	0.289904
cytokine_3.2_TACACGAGTTACGTCA	3.2	768	0.356037
cytokine_3.2_TATCTCACAGGTTTCA	3.2	768	0.417511
cytokine_3.2_TCGTAGAAGCTAGTGG	3.2	768	0.537196
cytokine_3.2_TGGTTAGTCCGGCACA	3.2	768	0.0967197
cytokine_3.2_TGGTTCCCATCCGTGG	3.2	768	0.140114
cytokine_3.2_TTAACTCCACCCTATC	3.2	768	0.101579
cytokine_3.2_TTCTTAGGTCATGCCG	3.2	768	0.518628
cytokine_3.2_AAAGCAAGTATAGGTA	3.2	594	0.582881
cytokine_3.2_ACCGTAACAATCAGAA	3.2	594	0.163969
cytokine_3.2_ACTGAACGTTCGTTGA	3.2	594	0.729992
cytokine_3.2_ACTTTCAGTCCAACTA	3.2	594	0.467205
cytokine_3.2_AGCTTGATCTGGCGAC	3.2	594	0.295636
cytokine_3.2_ATTTCTGGTTACGCGC	3.2	594	0.196275
cytokine_3.2_CACATTTAGTGAATTG	3.2	594	0.386886
cytokine_3.2_CACCACTAGCTACCTA	3.2	594	0.115667
cytokine_3.2_CAGATCAAGTTGAGTA	3.2	594	0.258456
cytokine_3.2_CATGGCGTCACGGTTA	3.2	594	0.507869
cytokine_3.2_CCTTCCCTCCTGTAGA	3.2	594	0.125721
cytokine_3.2_CGGAGTCGTGTCCTCT	3.2	594	0.309096
cytokine_3.2_CGGTTAAAGACCGGAT	3.2	594	0.532372
cytokine_3.2_CGTCACTAGTTAACGA	3.2	594	0.253428
cytokine_3.2_CTGATCCAGTAATCCC	3.2	594	0.177822
cytokine_3.2_GAAATGATCCAAGCCG	3.2	594	0.431368
cytokine_3.2_GATCGCGCACATGGGA	3.2	594	0.779501
cytokine_3.2_GATGAAAAGGGTCTCC	3.2	594	0.862041
cytokine_3.2_GCAGCCAAGCCGTCGT	3.2	594	0.921038
cytokine_3.2_GCTCCTATCTATCCTA	3.2	594	0.221247
cytokine_3.2_GGACGTCTCAATACCG	3.2	594	0.821397
cytokine_3.2_GTATTCTAGTTCGCAT	3.2	594	0.229228
cytokine_3.2_TAAACCGGTGTGACGA	3.2	594	0.239935
cytokine_3.2_TACTTGTTCCTTGACC	3.2	594	0.572352
cytokine_3.2_TCAGATGTCTGCCAGG	3.2	594	0.796543
cytokine_3.2_TCATTACGTTTAGGAA	3.2	594	0.165756
cytokine_3.2_TGACTAGCAAAGGTGC	3.2	594	0.765682
cytokine_3.2_TTCGGTCAGAAGCCCA	3.2	594	0.106907
cytokine_3.2_ACGAGGAGTATAGGTA	3.2	536	0.757303
cytokine_3.2_ACTATCTTCAAGATCC	3.2	536	0.412666
cytokine_3.2_ACTTGTTCACACAGAG	3.2	536	0.857769
cytokine_3.2_ACTTGTTTCTATCCTA	3.2	536	0.361562
cytokine_3.2_AGGTCATTCTCGCATC	3.2	536	0.577377
cytokine_3.2_CACACTCTCAGTTAGC	3.2	536	0.822829
cytokine_3.2_CACCTTGAGACACTAA	3.2	536	0.199102
cytokine_3.2_CAGCGACCATTCACTT	3.2	536	0.567057
cytokine_3.2_CAGTAACAGCTGTTCA	3.2	536	0.795708
cytokine_3.2_CATCAAGCATGAGCGA	3.2	536	0.574755
cytokine_3.2_CGCGGTAGTACAGTGG	3.2	536	0.137398
cytokine_3.2_CGTCTACAGTTACGGG	3.2	536	0.668751
cytokine_3.2_CTCTGGTAGAAACGAG	3.2	536	0.592136
cytokine_3.2_GACGTTATCGTGGACC	3.2	536	0.839184
cytokine_3.2_GCAATCAAGGTGTGGT	3.2	536	0.172625
cytokine_3.2_GGATTACAGTTCGCAT	3.2	536	0.796277
cytokine_3.2_TAAGAGAGTTAAAGAC	3.2	536	0.424132
cytokine_3.2_TTGAACGTCTCGATGA	3.2	536	0.460827
cytokine_3.2_ACACTGATCAACACTG	3.2	589	0.114836
cytokine_3.2_ACACTGATCCATGAGT	3.2	589	0.312752
cytokine_3.2_ACTATCTCACATGTGT	3.2	589	0.593058
cytokine_3.2_ATGAGGGAGGCCCTTG	3.2	589	0.274884
cytokine_3.2_CCGGGATCAGGCTCAC	3.2	589	0.371303
cytokine_3.2_CGATCGGGTGCTGTAT	3.2	589	0.336313
cytokine_3.2_CGGAGTCGTTCCACAA	3.2	589	0.0822964
cytokine_3.2_CGGGTCAGTTCAGGCC	3.2	589	0.142933
cytokine_3.2_CTCGAGGTCCGTAGTA	3.2	589	0.15834
cytokine_3.2_CTGAAGTAGTAACCCT	3.2	589	0.197462
cytokine_3.2_CTTAACTGTGCTAGCC	3.2	589	0.238702
cytokine_3.2_GCTTCCAGTGTGCCTG	3.2	589	0.248206
cytokine_3.2_GGGAATGGTTTGACAC	3.2	589	0.147937
cytokine_3.2_GGTGAAGTCCTGTAGA	3.2	589	0.0550986
cytokine_3.2_GTAACTGCAGACGCTC	3.2	589	0.270912
cytokine_3.2_GTGAAGGAGTACCGGA	3.2	589	0.143412
cytokine_3.2_GTGTTAGTCACTCTTA	3.2	589	0.269688
cytokine_3.2_TAAACCGGTGAGTGAC	3.2	589	0.19486
cytokine_3.2_TAGCCGGGTGGCGAAT	3.2	589	0.0878916
cytokine_3.2_TCAGGTATCCTCAATT	3.2	589	0.152707
cytokine_3.2_TCTCTAAGTCAACTGT	3.2	589	0.0733952
cytokine_3.2_TCTTCGGTCAACGCTA	3.2	589	0.259005
cytokine_3.2_TGCACCTCATCACGTA	3.2	589	0.814093
cytokine_3.2_TTGAACGGTTAGTGGG	3.2	589	0.0901937
cytokine_3.2_ACTATCTCATCGATTG	3.2	643	0.271437
cytokine_3.2_ATAGACCCATGTCTCC	3.2	643	0.137825
cytokine_3.2_CACAGTAGTAGCCTAT	3.2	643	0.198943
cytokine_3.2_CACCTTGCAGTCACTA	3.2	643	0.319391
cytokine_3.2_CCACGGAGTCTCTTTA	3.2	643	0.137014
cytokine_3.2_CCCAATCGTCTCTTAT	3.2	643	0.109339
cytokine_3.2_CTGCCTAGTCAGATAA	3.2	643	0.423921
cytokine_3.2_CTTCTCTCAAGTTAAG	3.2	643	0.400248
cytokine_3.2_GAATAAGTCACTCTTA	3.2	643	0.349683
cytokine_3.2_GACAGAGAGGACTGGT	3.2	643	0.185447
cytokine_3.2_GACGTTATCGCCAGCA	3.2	643	0.330048
cytokine_3.2_GAGTCCGAGTGGGTTG	3.2	643	0.261736
cytokine_3.2_GGATGTTAGGACCACA	3.2	643	0.183008
cytokine_3.2_GGGAATGGTAGCAAAT	3.2	643	0.331153
cytokine_3.2_GGGTTGCTCCGGGTGT	3.2	643	0.171087
cytokine_3.2_TACTTACAGCAGGCTA	3.2	643	0.209867
cytokine_3.2_TCGCGTTTCTTCTGGC	3.2	643	0.108661
cytokine_3.2_TTTGCGCTCACGCGGT	3.2	643	0.385665
cytokine_3.2_TTTGTCAAGTGATCGG	3.2	643	0.345924
cytokine_3.2_AAACCTGCACAGAGGT	3.2	545	0.100456
cytokine_3.2_AACACGTCAGTATGCT	3.2	545	0.141766
cytokine_3.2_ACGAGCCGTCTAGTCA	3.2	545	0.530501
cytokine_3.2_ACGATACAGAGTTGGC	3.2	836	0.0791693
cytokine_3.2_ACGCCAGAGTCCGTAT	3.2	836	0.0642054
cytokine_3.2_ACTTGTTCAGTCAGCC	3.2	836	0.16133
cytokine_3.2_ATAGACCGTGGACGAT	3.2	545	0.221357
cytokine_3.2_CAACTAGAGATCGATA	3.2	545	0.0774469
cytokine_3.2_CACTCCATCGCAAGCC	3.2	836	0.315196
cytokine_3.2_CAGCTGGAGTTGTAGA	3.2	545	0.207444
cytokine_3.2_CATCAAGAGCGCTTAT	3.2	545	0.029244
cytokine_3.2_CCTTACGCACAACGCC	3.2	545	0.137876
cytokine_3.2_CGTCAGGGTAGCGCAA	3.2	836	0.215027
cytokine_3.2_CTAATGGAGAGGTAGA	3.2	545	0.416669
cytokine_3.2_CTACATTCAATGCCAT	3.2	836	0.35029
cytokine_3.2_CTCGAGGAGGACAGAA	3.2	545	0.126784
cytokine_3.2_CTCGTCACACTGTTAG	3.2	836	0.249296
cytokine_3.2_CTTACCGTCCCATTAT	3.2	545	0.0677607
cytokine_3.2_GAAGCAGAGACTAAGT	3.2	836	0.198207
cytokine_3.2_GACCAATCAACTTGAC	3.2	836	0.167586
cytokine_3.2_GACGTGCGTGTGCCTG	3.2	545	0.125764
cytokine_3.2_GATCGCGAGTGTTGAA	3.2	836	0.0990131
cytokine_3.2_GATGAAAGTCAAACTC	3.2	545	0.200633
cytokine_3.2_GCACATATCTTGTTTG	3.2	836	0.746908
cytokine_3.2_GCTTCCATCATAAAGG	3.2	836	0.660671
cytokine_3.2_GGATGTTAGCTCTCGG	3.2	836	0.468541
cytokine_3.2_GGATTACCACGAAAGC	3.2	836	0.231658
cytokine_3.2_GGCTGGTAGGCCCTTG	3.2	836	0.306362
cytokine_3.2_GGGCATCGTGAGGGAG	3.2	545	0.612913
cytokine_3.2_GTACGTAGTCCCGACA	3.2	545	0.174757
cytokine_3.2_GTCTTCGCAGTATAAG	3.2	545	0.447058
cytokine_3.2_TACGGTAAGTCTCGGC	3.2	836	0.186994
cytokine_3.2_TAGCCGGAGGCCGAAT	3.2	545	0.156439
cytokine_3.2_TATCTCACATTTGCTT	3.2	545	0.580286
cytokine_3.2_TCAGCAACACAACTGT	3.2	836	0.103872
cytokine_3.2_TCATTTGTCATCGATG	3.2	545	0.261356
cytokine_3.2_TGACTAGGTCTCCCTA	3.2	545	0.172292
cytokine_3.2_TGCCCTATCAGTCCCT	3.2	545	0.158641
cytokine_3.2_TTAGGCACATATGGTC	3.2	836	0.22902
cytokine_3.2_AATCGGTCAATCCAAC	3.2	535	0.139171
cytokine_3.2_CACACCTCAAACTGCT	3.2	535	0.742716
cytokine_3.2_CCCAATCCACGTCAGC	3.2	535	0.740577
cytokine_3.2_CGGAGCTAGGGAAACA	3.2	535	0.759094
cytokine_3.2_CTAAGACCAATCCAAC	3.2	535	0.859351
cytokine_3.2_CTCGGGACATATGAGA	3.2	535	0.675529
cytokine_3.2_CTCTAATCAGCGTAAG	3.2	535	0.510929
cytokine_3.2_GAAATGATCGTTGCCT	3.2	535	0.350826
cytokine_3.2_GTAACTGTCGTATCAG	3.2	535	0.444665
cytokine_3.2_GTACGTAGTCGGCACT	3.2	535	0.592577
cytokine_3.2_TACCTATTCCCACTTG	3.2	535	0.460965
cytokine_3.2_TGTGGTAGTCGGCATC	3.2	535	0.615655
cytokine_3.2_CAGCTGGCAATGTAAG	3.2	686	0.616452
cytokine_3.2_CATCCACCAGCGTAAG	3.2	686	0.0923274
cytokine_3.2_CCGTTCAAGGATGCGT	3.2	686	0.294075
cytokine_3.2_GAACCTATCATGCATG	3.2	686	0.322758
cytokine_3.2_GCATGATGTGCAGGTA	3.2	686	0.350593
cytokine_3.2_TCACAAGGTATCACCA	3.2	686	0.170524
cytokine_3.2_TCGCGTTGTTAAGACA	3.2	686	0.174896
cytokine_3.2_TGAGAGGCATGGGAAC	3.2	686	0.144339
cytokine_3.2_TGCGGGTTCGTGGGAA	3.2	686	0.295234
cytokine_3.2_TGGCCAGGTCTTGATG	3.2	686	0.118969
cytokine_3.2_TTGAACGCATCCCACT	3.2	686	0.178616
cytokine_3.2_AAGCCGCTCATCTGCC	3.2	604	0.465843
cytokine_3.2_ACTGATGAGACACTAA	3.2	604	0.37328
cytokine_3.2_AGACGTTCATGCCTAA	3.2	604	0.596272
cytokine_3.2_CGACCTTGTTACAGAA	3.2	604	0.483027
cytokine_3.2_CGAGCACCATCACGAT	3.2	604	0.52736
cytokine_3.2_CGTCTACAGACAGGCT	3.2	604	0.291651
cytokine_3.2_GAACATCAGTCGTTTG	3.2	604	0.104786
cytokine_3.2_GACGGCTGTCCATCCT	3.2	604	0.785265
cytokine_3.2_GGAACTTTCCCTGACT	3.2	604	0.233653
cytokine_3.2_GGAGCAACACTAAGTC	3.2	604	0.295901
cytokine_3.2_GGCAATTAGAATAGGG	3.2	604	0.238143
cytokine_3.2_TATCTCATCGTAGGTT	3.2	604	0.461596
cytokine_3.2_ACCAGTAAGAGGTTAT	3.2	611	0.432931
cytokine_3.2_ACGAGGACATACGCCG	3.2	611	0.384663
cytokine_3.2_ACGGGCTAGACGACGT	3.2	611	0.380994
cytokine_3.2_ATCACGATCAACGCTA	3.2	611	0.737407
cytokine_3.2_ATCATCTGTCTAGCCG	3.2	611	0.173387
cytokine_3.2_CAACCTCCATGAACCT	3.2	611	0.21004
cytokine_3.2_CATGCCTGTCGAGTTT	3.2	611	0.106546
cytokine_3.2_CTTGGCTTCTACCTGC	3.2	611	0.178058
cytokine_3.2_GATCGCGTCGAACTGT	3.2	611	0.164148
cytokine_3.2_TAGTGGTCATATGGTC	3.2	611	0.30319
cytokine_3.2_TATTACCTCCAAACAC	3.2	611	0.389479
cytokine_3.2_TTTGGTTGTACAAGTA	3.2	611	0.317069
cytokine_3.2_AAGGCAGAGTACGATA	3.2	577	0.0964727
cytokine_3.2_ACTGCTCCACATGGGA	3.2	655	0.0923477
cytokine_3.2_AGCTTGAGTTCGGCAC	3.2	577	0.0617397
cytokine_3.2_ATTACTCAGGCTATCT	3.2	577	0.302893
cytokine_3.2_CATATGGAGCCGCCTA	3.2	655	0.189356
cytokine_3.2_CCCAATCAGTATCTCG	3.2	655	0.405611
cytokine_3.2_CCGGTAGGTAAACGCG	3.2	577	0.124037
cytokine_3.2_CGAGCCAGTTCGTGAT	3.2	577	0.329717
cytokine_3.2_CGGGTCACAGGAATCG	3.2	577	0.113377
cytokine_3.2_CTAGTGAGTGTGCGTC	3.2	577	0.096449
cytokine_3.2_GAACATCGTATCAGTC	3.2	577	0.845009
cytokine_3.2_GACACGCAGAATGTGT	3.2	577	0.199959
cytokine_3.2_GATCGTACATAAGACA	3.2	577	0.0661604
cytokine_3.2_GATCGTAGTCATTAGC	3.2	577	0.093826
cytokine_3.2_GCCTCTAAGATGGCGT	3.2	655	0.190129
cytokine_3.2_GCCTCTAAGCTTCGCG	3.2	655	0.206596
cytokine_3.2_GTGGGTCTCCTGCTTG	3.2	655	0.135412
cytokine_3.2_GTTAAGCGTCTGGTCG	3.2	655	0.584626
cytokine_3.2_TACAGTGTCGCGCCAA	3.2	577	0.183083
cytokine_3.2_TCGCGTTGTTGTGGAG	3.2	577	0.200648
cytokine_3.2_TTCCCAGTCCTGTAGA	3.2	655	0.107376
cytokine_3.2_AGTAGTCAGAATAGGG	3.2	747	0.671626
cytokine_3.2_CACAAACCAGCTTCGG	3.2	747	0.409823
cytokine_3.2_CACAGTAGTATCACCA	3.2	747	0.144657
cytokine_3.2_CAGCAGCTCAGCTTAG	3.2	747	0.438415
cytokine_3.2_GTTCGGGAGCGTAATA	3.2	747	0.17671
cytokine_3.2_TACCTATAGGTGCAAC	3.2	747	0.20724
cytokine_3.2_TATGCCCTCAGCTCGG	3.2	747	0.223561
cytokine_3.2_TCTATTGTCGCTTAGA	3.2	747	0.294054
cytokine_3.2_TTAACTCTCGGCGCTA	3.2	747	0.0951228
cytokine_3.2_AAAGTAGAGACCCACC	3.2	542	0.568434
cytokine_3.2_AACTCCCCATTTGCCC	3.2	354	0.0758418
cytokine_3.2_AACTCCCTCTGTCAAG	3.2	774	0.231974
cytokine_3.2_ACGGGCTGTTGCGTTA	3.2	542	0.450805
cytokine_3.2_ACGGGTCCATGAACCT	3.2	774	0.135745
cytokine_3.2_ACTGTCCCATCGATTG	3.2	542	0.352952
cytokine_3.2_AGAGTGGCACAGAGGT	3.2	354	0.500657
cytokine_3.2_AGTGAGGCACGAAAGC	3.2	542	0.159247
cytokine_3.2_ATCACGACACGAGAGT	3.2	542	0.099451
cytokine_3.2_ATCATGGCACCTATCC	3.2	542	0.145547
cytokine_3.2_ATCCGAACAGGCAGTA	3.2	542	0.310798
cytokine_3.2_CACAGTACATGGAATA	3.2	542	0.169159
cytokine_3.2_CAGTAACTCTCATTCA	3.2	774	0.326862
cytokine_3.2_CATCGAAGTGTTGGGA	3.2	354	0.045948
cytokine_3.2_CATGGCGAGCACAGGT	3.2	354	0.120278
cytokine_3.2_CATGGCGTCAACACAC	3.2	774	0.4289
cytokine_3.2_CCCAATCTCTGCGTAA	3.2	542	0.123084
cytokine_3.2_CCCAGTTCATGAGCGA	3.2	542	0.163119
cytokine_3.2_CCTCTGACACTCAGGC	3.2	542	0.391614
cytokine_3.2_CGAGCACTCGAATGGG	3.2	774	0.267661
cytokine_3.2_CGAGCCAAGATGTAAC	3.2	354	0.121059
cytokine_3.2_CGGACTGTCGCAGGCT	3.2	354	0.408852
cytokine_3.2_CGTCACTTCTGGTGTA	3.2	354	0.440729
cytokine_3.2_CTAATGGTCAAACAAG	3.2	542	0.157125
cytokine_3.2_CTACACCTCCGCTGTT	3.2	774	0.375996
cytokine_3.2_CTGAAGTTCGTATCAG	3.2	542	0.377097
cytokine_3.2_CTGGTCTTCCGATATG	3.2	354	0.0918968
cytokine_3.2_CTTACCGTCATAAAGG	3.2	354	0.217995
cytokine_3.2_GACAGAGTCAATCACG	3.2	354	0.25103
cytokine_3.2_GACGTTAGTGCTGTAT	3.2	774	0.484228
cytokine_3.2_GCGAGAAAGGCCCTTG	3.2	774	0.150627
cytokine_3.2_GCGCAGTGTTATCCGA	3.2	542	0.26867
cytokine_3.2_GCTGCAGTCAGCTGGC	3.2	542	0.137292
cytokine_3.2_GCTGGGTAGGTTCCTA	3.2	542	0.230174
cytokine_3.2_GCTTCCAAGCCCAACC	3.2	542	0.318021
cytokine_3.2_GGCTGGTTCCCAAGAT	3.2	354	0.0452151
cytokine_3.2_GGGCATCAGTAGGCCA	3.2	354	0.747718
cytokine_3.2_GGTGCGTGTTCCATGA	3.2	774	0.332014
cytokine_3.2_GTCACAATCAGTTTGG	3.2	542	0.172052
cytokine_3.2_TACGGTAGTTCAGACT	3.2	774	0.261368
cytokine_3.2_TCACAAGAGAGGTTGC	3.2	774	0.331234
cytokine_3.2_TCATTACGTTTACTCT	3.2	774	0.162962
cytokine_3.2_TCGGTAACACCTATCC	3.2	774	0.335843
cytokine_3.2_TCGGTAACATAACCTG	3.2	354	0.878132
cytokine_3.2_TCTCATAAGGGCACTA	3.2	774	0.4289
cytokine_3.2_TGAAAGAAGACTAGAT	3.2	354	0.704563
cytokine_3.2_TGAGAGGAGACCACGA	3.2	774	0.345401
cytokine_3.2_TGGTTAGTCTGCAGTA	3.2	774	0.0792214
cytokine_3.2_TTGTAGGTCCAAAGTC	3.2	542	0.0904038
cytokine_3.2_ACGCCAGGTAGGGTAC	3.2	684	0.383765
cytokine_3.2_ACTATCTCATGAGCGA	3.2	684	0.846767
cytokine_3.2_ACTATCTTCTGACCTC	3.2	684	0.0738244
cytokine_3.2_CAGCCGAAGCAGATCG	3.2	684	0.729654
cytokine_3.2_CGTGTAAGTCAGTGGA	3.2	684	0.508841
cytokine_3.2_CTAGTGAAGTTAACGA	3.2	684	0.103861
cytokine_3.2_CTTAACTGTTACGCGC	3.2	684	0.619298
cytokine_3.2_GACTACAGTAGCTGCC	3.2	684	0.290634
cytokine_3.2_TCATTTGAGACTAGAT	3.2	684	0.423931
cytokine_3.2_TCCCGATAGAGTTGGC	3.2	684	0.164335
cytokine_3.2_AAAGCAATCCAGAGGA	3.2	623	0.0820976
cytokine_3.2_AGACGTTTCCTACAGA	3.2	717	0.884189
cytokine_3.2_ATCTACTCACCATGTA	3.2	623	0.0926129
cytokine_3.2_ATTGGACGTACTTGAC	3.2	717	0.624794
cytokine_3.2_CAAGATCAGCTTCGCG	3.2	623	0.517245
cytokine_3.2_CCTTACGGTTATGTGC	3.2	623	0.144586
cytokine_3.2_CGTTGGGAGTGACTCT	3.2	717	0.382916
cytokine_3.2_GACCAATAGGTACTCT	3.2	717	0.806655
cytokine_3.2_GCATGCGAGTCGATAA	3.2	717	0.632346
cytokine_3.2_GGCGTGTTCGGCATCG	3.2	717	0.234318
cytokine_3.2_GGTGTTACACAGGAGT	3.2	717	0.552971
cytokine_3.2_GTAACTGGTTGCGCAC	3.2	623	0.754535
cytokine_3.2_GTATTCTAGTGGTCCC	3.2	717	0.10644
cytokine_3.2_GTATTCTCATGTTGAC	3.2	717	0.758743
cytokine_3.2_GTGCATAGTAAGGGCT	3.2	717	0.621013
cytokine_3.2_TCAGGTAAGATGAGAG	3.2	717	0.76089
cytokine_3.2_TGCCCATTCCATGAAC	3.2	623	0.434635
cytokine_3.2_TGGGAAGAGATATGGT	3.2	623	0.364318
cytokine_3.2_TGTTCCGCATGACATC	3.2	623	0.617998
cytokine_3.2_TTCTACAGTTACTGAC	3.2	623	0.779074
cytokine_3.2_TTTACTGCATTCTTAC	3.2	623	0.892841
cytokine_3.2_AAAGATGTCCAAGTAC	3.2	718	0.175907
cytokine_3.2_AACTCTTGTTCGTGAT	3.2	718	0.114023
cytokine_3.2_ACTGATGAGTATCTCG	3.2	706	0.675561
cytokine_3.2_ATTGGACAGCTGCCCA	3.2	706	0.0885681
cytokine_3.2_CACAGTAAGTGACTCT	3.2	706	0.383051
cytokine_3.2_CAGATCAAGGATATAC	3.2	706	0.150058
cytokine_3.2_CCACTACCACTTCGAA	3.2	718	0.378338
cytokine_3.2_CCTTTCTAGAATGTTG	3.2	706	0.197324
cytokine_3.2_CGATGGCGTATGGTTC	3.2	718	0.0979648
cytokine_3.2_CGCGGTATCAGTTTGG	3.2	706	0.902948
cytokine_3.2_CGCGTTTAGATTACCC	3.2	706	0.162538
cytokine_3.2_CTGCCTAGTGCACTTA	3.2	706	0.132588
cytokine_3.2_CTTACCGGTGTTTGGT	3.2	718	0.304376
cytokine_3.2_GAATAAGAGGGCTTCC	3.2	706	0.217922
cytokine_3.2_GATCAGTAGAAACGCC	3.2	718	0.92001
cytokine_3.2_GCGACCAGTGGCTCCA	3.2	706	0.42897
cytokine_3.2_GCTTGAAGTTGGAGGT	3.2	706	0.412146
cytokine_3.2_GGCCGATAGTGTTAGA	3.2	706	0.344795
cytokine_3.2_GTCGGGTCAGTCGATT	3.2	718	0.0233316
cytokine_3.2_GTCTCGTCATAGTAAG	3.2	706	0.619889
cytokine_3.2_GTTAAGCAGTATCGAA	3.2	706	0.303125
cytokine_3.2_TACACGAGTGAAAGAG	3.2	718	0.302841
cytokine_3.2_TCATTACGTAGGCATG	3.2	706	0.285099
cytokine_3.2_TCTGAGACAGACGCAA	3.2	706	0.310369
cytokine_3.2_TCTGGAATCCTCTAGC	3.2	718	0.800102
cytokine_3.2_TGCACCTCACACGCTG	3.2	718	0.114792
cytokine_3.2_TGCGTGGAGCTGATAA	3.2	718	0.121755
cytokine_3.2_TGGACGCAGCTACCGC	3.2	718	0.138548
cytokine_3.2_TTCTCCTCAGCGTCCA	3.2	706	0.240582
cytokine_3.2_ACGCAGCCAATAGCGG	3.2	569	0.174634
cytokine_3.2_ATGCGATCAGACACTT	3.2	569	0.18273
cytokine_3.2_CATCCACTCACTCCTG	3.2	569	0.207928
cytokine_3.2_CCGTTCACACCATGTA	3.2	569	0.162225
cytokine_3.2_CGAGCCAAGCTAGGCA	3.2	569	0.153295
cytokine_3.2_CGTGTAAAGCAGGCTA	3.2	569	0.138616
cytokine_3.2_CTACCCAAGACAGGCT	3.2	569	0.167589
cytokine_3.2_CTCTAATCATTTGCTT	3.2	569	0.097062
cytokine_3.2_GATGAAAGTCCTCTTG	3.2	569	0.15076
cytokine_3.2_GCGCCAATCCGTAGGC	3.2	569	0.103801
cytokine_3.2_GGAATAACATGCGCAC	3.2	569	0.422942
cytokine_3.2_GGGATGACACAGACTT	3.2	569	0.696942
cytokine_3.2_GTAGGCCAGAGCTATA	3.2	569	0.202161
cytokine_3.2_TCACAAGTCAGCTTAG	3.2	569	0.158172
cytokine_3.2_TGTTCCGCACGCATCG	3.2	569	0.106023
cytokine_3.2_AACCGCGCAGGGAGAG	3.2	659	0.51504
cytokine_3.2_ACACCGGTCTCTGAGA	3.2	586	0.42686
cytokine_3.2_ACGTCAACAAGCGAGT	3.2	586	0.0999254
cytokine_3.2_AGCGTATGTAGAGTGC	3.2	659	0.120054
cytokine_3.2_AGGCCACCACTAAGTC	3.2	586	0.0695298
cytokine_3.2_CAGCCGACACGCCAGT	3.2	659	0.887073
cytokine_3.2_CAGTCCTTCTTGACGA	3.2	586	0.100778
cytokine_3.2_CGATGTAAGATCCTGT	3.2	586	0.238489
cytokine_3.2_CGGAGCTGTAGTACCT	3.2	586	0.21049
cytokine_3.2_CTGCGGATCTTAGAGC	3.2	586	0.0792795
cytokine_3.2_CTTCTCTAGGAGTACC	3.2	659	0.106792
cytokine_3.2_GACACGCAGGAGTACC	3.2	586	0.527914
cytokine_3.2_GACTAACAGTGCTGCC	3.2	659	0.134306
cytokine_3.2_GCTGGGTGTGCGATAG	3.2	659	0.0816252
cytokine_3.2_GGCTGGTAGTATCGAA	3.2	586	0.199672
cytokine_3.2_GGCTGGTGTGTGGCTC	3.2	659	0.175516
cytokine_3.2_GTATCTTCAGACAAGC	3.2	659	0.362013
cytokine_3.2_GTATTCTGTGGCCCTA	3.2	659	0.457423
cytokine_3.2_TACTCATAGGGAACGG	3.2	586	0.139618
cytokine_3.2_TCTCTAAAGATGTCGG	3.2	586	0.662059
cytokine_3.2_TGAGCCGCAATAAGCA	3.2	586	0.0672127
cytokine_3.2_ACTGTCCGTACTCTCC	3.2	610	0.931778
cytokine_3.2_ATTTCTGTCCACGACG	3.2	610	0.937848
cytokine_3.2_CCTTTCTCATCGATTG	3.2	610	0.985152
cytokine_3.2_CGGAGTCAGAGGTAGA	3.2	610	0.272996
cytokine_3.2_TTTACTGCAATGTTGC	3.2	610	0.340738
cytokine_3.2_TCTCTAATCAATCACG	3.2	151	0.681313
cytokine_3.2_AACTGGTTCTCTTATG	3.2	620	0.362439
cytokine_3.2_AAGCCGCTCTTGTTTG	3.2	842	0.715833
cytokine_3.2_ACATACGAGACGCACA	3.2	842	0.116201
cytokine_3.2_ACGCCAGAGATGTGGC	3.2	638	0.363838
cytokine_3.2_ACGGGCTGTAATAGCA	3.2	638	0.147051
cytokine_3.2_AGCGTATTCAACGGCC	3.2	602	0.130782
cytokine_3.2_AGCTCCTTCTGACCTC	3.2	842	0.683943
cytokine_3.2_AGCTTGAGTTACTGAC	3.2	842	0.772258
cytokine_3.2_AGGGATGTCAATACCG	3.2	620	0.101675
cytokine_3.2_AGGTCCGCACGACGAA	3.2	620	0.0910229
cytokine_3.2_AGTGAGGCAGACGTAG	3.2	620	0.269546
cytokine_3.2_AGTGTCACAGACTCGC	3.2	638	0.289662
cytokine_3.2_ATCGAGTAGAGTGAGA	3.2	842	0.725214
cytokine_3.2_CACACTCCAGCATACT	3.2	602	0.216476
cytokine_3.2_CCGTTCAAGCCAGGAT	3.2	602	0.259166
cytokine_3.2_CGAGCACAGACTTGAA	3.2	620	0.148659
cytokine_3.2_CGTCTACCAAGAGGCT	3.2	842	0.979338
cytokine_3.2_CTAACTTGTTGAACTC	3.2	842	0.265987
cytokine_3.2_CTGAAACCACATAACC	3.2	620	0.0391106
cytokine_3.2_CTGCGGACACAACGCC	3.2	602	0.2806
cytokine_3.2_CTGCTGTCAGACGCAA	3.2	602	0.216472
cytokine_3.2_GAAACTCAGCCAGAAC	3.2	842	0.895795
cytokine_3.2_GAACATCTCGGAATCT	3.2	638	0.322613
cytokine_3.2_GAATGAATCACCGTAA	3.2	602	0.104507
cytokine_3.2_GAGCAGAGTGACAAAT	3.2	842	0.409823
cytokine_3.2_GCATGTAGTAAATGTG	3.2	602	0.293419
cytokine_3.2_GCGCCAATCCCAAGAT	3.2	842	0.591922
cytokine_3.2_GGATTACTCAGCCTAA	3.2	602	0.528866
cytokine_3.2_GGCGACTTCCATTCTA	3.2	842	0.156116
cytokine_3.2_GTCCTCACACACATGT	3.2	638	0.361562
cytokine_3.2_GTCGTAAGTCTTGCGG	3.2	620	0.128912
cytokine_3.2_TATCAGGGTAAACCTC	3.2	620	0.207276
cytokine_3.2_TCAGCAAGTCAGAATA	3.2	620	0.221034
cytokine_3.2_TCTGAGAAGCGAGAAA	3.2	638	0.101958
cytokine_3.2_TGACAACGTCCGTCAG	3.2	620	0.22239
cytokine_3.2_TGCACCTAGGTAAACT	3.2	620	0.12274
cytokine_3.2_TGGGAAGTCGATAGAA	3.2	620	0.124111
cytokine_3.2_AAAGCAATCACGACTA	3.2	794	0.62069
cytokine_3.2_CCCTCCTTCATGCTCC	3.2	794	0.794391
cytokine_3.2_CGCTATCAGAGGTACC	3.2	794	0.570099
cytokine_3.2_CGTTCTGAGTTCGATC	3.2	794	0.39506
cytokine_3.2_GACTGCGTCTGCGTAA	3.2	794	0.104786
cytokine_3.2_GATGCTACAGTAAGAT	3.2	794	0.177166
cytokine_3.2_GGACATTTCGCTGATA	3.2	794	0.593234
cytokine_3.2_TATGCCCCAATAGCGG	3.2	794	0.314341
cytokine_3.2_TGACTTTTCGGAGGTA	3.2	794	0.352375
cytokine_3.2_ACGCCGAAGCTAGTTC	3.2	607	0.482277
cytokine_3.2_ACGGGCTCATTCACTT	3.2	607	0.652603
cytokine_3.2_ATGTGTGAGGGATCTG	3.2	607	0.348155
cytokine_3.2_CTCCTAGCAGACGCTC	3.2	607	0.760199
cytokine_3.2_CTGATCCTCTATCGCC	3.2	607	0.173322
cytokine_3.2_AGGCCGTGTACTTCTT	3.2	593	0.700235
cytokine_3.2_ATTTCTGTCGAGGTAG	3.2	537	0.353624
cytokine_3.2_CAGCTGGTCCAGAGGA	3.2	537	0.326737
cytokine_3.2_CATCCACAGTCTTGCA	3.2	593	0.159646
cytokine_3.2_CGATGGCAGAAACCTA	3.2	593	0.240538
cytokine_3.2_CGTTAGAAGGATGGTC	3.2	537	0.340092
cytokine_3.2_CGTTCTGTCACTCCTG	3.2	537	0.103166
cytokine_3.2_CTAACTTAGAGCTATA	3.2	593	0.291447
cytokine_3.2_CTAACTTCATCTCGCT	3.2	537	0.111606
cytokine_3.2_CTAGCCTAGTTCCACA	3.2	593	0.798507
cytokine_3.2_CTCGAGGGTAGGCTGA	3.2	537	0.218781
cytokine_3.2_CTCTGGTCAGTTAACC	3.2	537	0.510171
cytokine_3.2_CTTTGCGGTGCGAAAC	3.2	537	0.107617
cytokine_3.2_GATGAGGGTCATATGC	3.2	593	0.261174
cytokine_3.2_GATGAGGTCTTATCTG	3.2	593	0.388005
cytokine_3.2_GCATGTAGTGCTTCTC	3.2	537	0.472772
cytokine_3.2_GCTGCGAGTACTCTCC	3.2	537	0.411174
cytokine_3.2_GTCCTCAGTTGGTTTG	3.2	537	0.324637
cytokine_3.2_GTGCAGCAGTTTCCTT	3.2	537	0.281467
cytokine_3.2_GTTCTCGCAAACGCGA	3.2	593	0.111432
cytokine_3.2_AGATCTGCAAGGACAC	3.2	696	0.39064
cytokine_3.2_AGCATACAGGCTCTTA	3.2	696	0.130171
cytokine_3.2_AGCTCCTAGCTGATAA	3.2	696	0.260073
cytokine_3.2_CGTCCATAGGAATGGA	3.2	696	0.185434
cytokine_3.2_CTAACTTCATGCCCGA	3.2	696	0.12996
cytokine_3.2_CTGATAGCAGGTCGTC	3.2	696	0.771132
cytokine_3.2_TCACGAAGTCATCCCT	3.2	696	0.205179
cytokine_3.2_TCCCGATTCGCAAACT	3.2	696	0.131705
cytokine_3.2_TGAGCCGCATCCTTGC	3.2	696	0.210439
cytokine_3.3_AACTCTTCAGTGGGAT	3.3	776	0.774719
cytokine_3.3_AAGACCTCAGACACTT	3.3	776	0.349847
cytokine_3.3_AAGACCTTCGCGTAGC	3.3	776	0.34734
cytokine_3.3_AATCCAGTCAGTTGAC	3.3	776	0.515594
cytokine_3.3_ACCTTTATCTATCCCG	3.3	776	0.798244
cytokine_3.3_ACGGCCAGTAGCTGCC	3.3	776	0.612375
cytokine_3.3_AGGGTGACAGGTCTCG	3.3	776	0.42466
cytokine_3.3_AGTGAGGTCATCGCTC	3.3	776	0.791104
cytokine_3.3_ATCATGGTCCAGTAGT	3.3	776	1
cytokine_3.3_CAACCAACAGACGCCT	3.3	776	0.817706
cytokine_3.3_CAACCTCCATGCCACG	3.3	776	0.974433
cytokine_3.3_CACACAAAGTGCCAGA	3.3	776	0.433865
cytokine_3.3_CACCAGGTCGCCTGTT	3.3	776	0.376138
cytokine_3.3_CAGCAGCGTGTATGGG	3.3	776	0.737663
cytokine_3.3_CAGTAACCAGGCTCAC	3.3	776	0.748135
cytokine_3.3_CATATTCGTCCGAGTC	3.3	776	0.805145
cytokine_3.3_CCATGTCAGAGGTTGC	3.3	776	0.835437
cytokine_3.3_CCATGTCCAGGGATTG	3.3	776	0.937115
cytokine_3.3_CCATTCGCAGTGAGTG	3.3	776	0.362011
cytokine_3.3_CCGTGGAGTGCTTCTC	3.3	776	0.933458
cytokine_3.3_CGAGCACTCATCGATG	3.3	776	0.471291
cytokine_3.3_CGATCGGAGAGTCTGG	3.3	776	0.856489
cytokine_3.3_CGCTATCCATCCGGGT	3.3	776	0.789096
cytokine_3.3_CGTAGCGGTAACGCGA	3.3	776	0.540732
cytokine_3.3_CTACGTCCAGGATCGA	3.3	776	0.514284
cytokine_3.3_CTACGTCGTAGAAGGA	3.3	776	0.871807
cytokine_3.3_CTAGAGTTCGCTTGTC	3.3	776	0.65591
cytokine_3.3_CTCGGAGCAGCTCCGA	3.3	776	0.502724
cytokine_3.3_CTCTAATGTCGACTAT	3.3	776	0.466645
cytokine_3.3_CTGATAGAGCTAGTCT	3.3	776	0.80138
cytokine_3.3_GACGCGTAGGGTCGAT	3.3	776	0.786226
cytokine_3.3_GAGCAGAAGACTTTCG	3.3	776	0.518461
cytokine_3.3_GAGTCCGCACGTGAGA	3.3	776	0.579247
cytokine_3.3_GCAGTTACATCAGTAC	3.3	776	0.516716
cytokine_3.3_GCGCCAAAGGGTGTGT	3.3	776	0.696776
cytokine_3.3_GCTCTGTGTAGCGTAG	3.3	776	0.788341
cytokine_3.3_GGTGAAGGTACCGTTA	3.3	776	0.6001
cytokine_3.3_GGTGCGTAGACTGTAA	3.3	776	0.193022
cytokine_3.3_GGTGCGTCACGGCTAC	3.3	776	0.904913
cytokine_3.3_GTGTGCGGTAAGTAGT	3.3	776	0.533065
cytokine_3.3_GTTAAGCAGAGATGAG	3.3	776	0.429898
cytokine_3.3_GTTCTCGAGCGCCTTG	3.3	776	0.697411
cytokine_3.3_TAAGCGTAGGAGTTGC	3.3	776	0.599311
cytokine_3.3_TAAGCGTGTCCGTGAC	3.3	776	0.784207
cytokine_3.3_TACTCATGTTACGCGC	3.3	776	0.911072
cytokine_3.3_TACTTACAGCCAGGAT	3.3	776	0.564078
cytokine_3.3_TAGGCATTCCCTAACC	3.3	776	0.41299
cytokine_3.3_TCAACGAAGATCTGAA	3.3	776	0.662716
cytokine_3.3_TCACAAGAGTTGTCGT	3.3	776	0.813299
cytokine_3.3_TCAGCAAAGTCGAGTG	3.3	776	0.676487
cytokine_3.3_TCAGCAATCAGAGACG	3.3	776	0.388876
cytokine_3.3_TCGCGTTTCTACTTAC	3.3	776	0.18766
cytokine_3.3_TCTCATACAGCGTTCG	3.3	776	0.570099
cytokine_3.3_TCTCTAATCAGGCAAG	3.3	776	0.360384
cytokine_3.3_TGCGGGTAGGCTCTTA	3.3	776	0.49731
cytokine_3.3_TGCTGCTAGTGTCCAT	3.3	776	0.365725
cytokine_3.3_TGGCGCATCAAGCCTA	3.3	776	0.516146
cytokine_3.3_TGGGAAGAGTCAAGCG	3.3	776	0.442907
cytokine_3.3_TGTCCCAGTGAGGGAG	3.3	776	0.914686
cytokine_3.3_TTCTCCTAGAAGGTTT	3.3	776	0.0750698
cytokine_3.3_TTGGCAACAAAGGTGC	3.3	776	0.91465
cytokine_3.3_AAAGTAGCACTGTTAG	3.3	798	0.821505
cytokine_3.3_ACACCCTCACGGCCAT	3.3	798	0.908691
cytokine_3.3_ACGAGCCCACATGACT	3.3	798	0.795957
cytokine_3.3_ACGAGCCTCACGACTA	3.3	798	0.202301
cytokine_3.3_ACGATACAGTTATCGC	3.3	798	0.406041
cytokine_3.3_AGCAGCCCAGATCGGA	3.3	798	0.677565
cytokine_3.3_AGCTCTCTCTCTAGGA	3.3	798	0.217294
cytokine_3.3_AGCTTGAAGAAGGACA	3.3	798	0.652603
cytokine_3.3_AGGGAGTTCAGGCCCA	3.3	798	0.890237
cytokine_3.3_AGGTCATTCGATAGAA	3.3	798	0.579219
cytokine_3.3_CAAGAAAGTGATGATA	3.3	798	0.641924
cytokine_3.3_CACACTCGTCTAGAGG	3.3	798	0.886979
cytokine_3.3_CAGAGAGAGAAACGAG	3.3	798	0.825381
cytokine_3.3_CAGCATATCAATCACG	3.3	798	0.550657
cytokine_3.3_CCAATCCAGGTGCTAG	3.3	798	0.439849
cytokine_3.3_CCTCTGAGTAAGTTCC	3.3	798	0.598475
cytokine_3.3_CGCGTTTTCACATGCA	3.3	798	0.475361
cytokine_3.3_CGCGTTTTCCACGACG	3.3	798	0.686943
cytokine_3.3_CGGACACTCGGTCTAA	3.3	798	0.452269
cytokine_3.3_CGGAGTCCAGATGGCA	3.3	798	0.822921
cytokine_3.3_CGTAGCGCAGTTCATG	3.3	798	0.406139
cytokine_3.3_CGTGTCTTCGTCCAGG	3.3	798	0.771585
cytokine_3.3_CTAAGACAGGGCTTCC	3.3	798	0.736679
cytokine_3.3_CTAGTGACATCTATGG	3.3	798	0.732623
cytokine_3.3_CTGCTGTTCTCGAGTA	3.3	798	0.277485
cytokine_3.3_GAAATGAAGCAGGCTA	3.3	798	0.791184
cytokine_3.3_GACAGAGGTGATGCCC	3.3	798	0.203035
cytokine_3.3_GACGTGCCAAGTACCT	3.3	798	0.744391
cytokine_3.3_GATGAGGCATACAGCT	3.3	798	0.457423
cytokine_3.3_GATGAGGGTGGTGTAG	3.3	798	0.54324
cytokine_3.3_GCACATAGTCCAGTAT	3.3	798	0.362859
cytokine_3.3_GCGCAGTGTGTGCGTC	3.3	798	0.419769
cytokine_3.3_GGAACTTAGATACACA	3.3	798	0.257264
cytokine_3.3_GGCCGATTCTACCAGA	3.3	798	0.412514
cytokine_3.3_GGGCATCCACCAACCG	3.3	798	0.407866
cytokine_3.3_GGGTCTGTCCAAGCCG	3.3	798	0.647792
cytokine_3.3_GGGTTGCTCGCTTAGA	3.3	798	0.606549
cytokine_3.3_GGTGCGTAGTGGACGT	3.3	798	0.715621
cytokine_3.3_GGTGCGTTCCGTTGTC	3.3	798	0.409444
cytokine_3.3_GGTGTTACAGGCTCAC	3.3	798	0.232329
cytokine_3.3_GTAGGCCAGCATGGCA	3.3	798	0.788478
cytokine_3.3_GTCAAGTTCATGTGGT	3.3	798	0.685026
cytokine_3.3_GTGGGTCCAAGGACTG	3.3	798	0.741816
cytokine_3.3_GTGGGTCTCTCAAGTG	3.3	798	0.792513
cytokine_3.3_GTTTCTACACATGTGT	3.3	798	0.912491
cytokine_3.3_GTTTCTATCTCTTATG	3.3	798	0.942554
cytokine_3.3_TACAGTGGTTGAGTTC	3.3	798	0.965987
cytokine_3.3_TAGTGGTGTCTCAACA	3.3	798	0.409459
cytokine_3.3_TATTACCGTGAGGCTA	3.3	798	0.24827
cytokine_3.3_TCAACGATCCAGATCA	3.3	798	0.786785
cytokine_3.3_TCACAAGCAGATTGCT	3.3	798	0.354526
cytokine_3.3_TCAGCAATCTCTTATG	3.3	798	0.391493
cytokine_3.3_TCGGGACGTGATAAAC	3.3	798	0.581093
cytokine_3.3_TCTCTAAGTGGGTCAA	3.3	798	0.551677
cytokine_3.3_TCTTCGGCATCGGAAG	3.3	798	0.498646
cytokine_3.3_TGAAAGAGTCTAACGT	3.3	798	0.860179
cytokine_3.3_TGAGCATGTGATGTGG	3.3	798	0.32655
cytokine_3.3_TGAGGGAGTGTGACGA	3.3	798	0.410816
cytokine_3.3_TGTTCCGCATCCAACA	3.3	798	0.495383
cytokine_3.3_TTGACTTTCCGTTGCT	3.3	798	0.148218
cytokine_3.3_TTTACTGCAGTCAGCC	3.3	798	0.830544
cytokine_3.3_AACGTTGCAGCTCGAC	3.3	767	0.816456
cytokine_3.3_AAGGAGCGTAGAAAGG	3.3	767	0.694402
cytokine_3.3_AATCCAGGTAATCGTC	3.3	767	0.571533
cytokine_3.3_ACACTGACATGGATGG	3.3	767	0.593088
cytokine_3.3_ACCTTTAAGTGACTCT	3.3	767	0.828969
cytokine_3.3_ACTGAGTCACCTATCC	3.3	767	0.596917
cytokine_3.3_ACTTACTGTCCGAACC	3.3	767	0.588605
cytokine_3.3_AGATTGCTCTAACCGA	3.3	767	0.904188
cytokine_3.3_AGTTGGTGTGAAATCA	3.3	767	0.366903
cytokine_3.3_ATCCGAAGTGGCTCCA	3.3	767	0.334696
cytokine_3.3_ATGCGATAGATCCGAG	3.3	767	0.658354
cytokine_3.3_CAACTAGCATTGGCGC	3.3	767	0.762225
cytokine_3.3_CAAGGCCGTTCAACCA	3.3	767	0.760908
cytokine_3.3_CAGCAGCGTATCGCAT	3.3	767	0.925406
cytokine_3.3_CATCAAGCAAAGAATC	3.3	767	0.795798
cytokine_3.3_CATCGAAGTTCGCTAA	3.3	767	0.615655
cytokine_3.3_CCCTCCTCACATCCGG	3.3	767	0.780926
cytokine_3.3_CCCTCCTGTCTGCCAG	3.3	767	0.624794
cytokine_3.3_CCGTACTAGGCCGAAT	3.3	767	0.675242
cytokine_3.3_CCGTTCATCGGAAATA	3.3	767	0.64325
cytokine_3.3_CGAATGTTCCTAGAAC	3.3	767	0.620021
cytokine_3.3_CGATGGCTCCAATGGT	3.3	767	0.681313
cytokine_3.3_CGCTTCACAAAGCAAT	3.3	767	0.644933
cytokine_3.3_CGGACGTAGCAGACTG	3.3	767	0.546641
cytokine_3.3_CGTTCTGAGCACAGGT	3.3	767	0.868663
cytokine_3.3_CTAACTTTCGGAGGTA	3.3	767	0.759086
cytokine_3.3_CTACCCACATCCAACA	3.3	767	0.588362
cytokine_3.3_CTCGAAAAGAAGGTTT	3.3	767	0.905194
cytokine_3.3_CTCGAAACAGGAACGT	3.3	767	0.66148
cytokine_3.3_CTGATCCCAGTCTTCC	3.3	767	1
cytokine_3.3_CTTTGCGGTAAATGAC	3.3	767	0.718052
cytokine_3.3_GATCAGTTCGCTTGTC	3.3	767	0.615655
cytokine_3.3_GCCAAATTCAGGCCCA	3.3	767	0.736175
cytokine_3.3_GCGCAGTCATTAACCG	3.3	767	0.662059
cytokine_3.3_GGAACTTCATGCCTAA	3.3	767	0.645053
cytokine_3.3_GGACATTCAAACTGTC	3.3	767	0.893438
cytokine_3.3_GGATGTTTCAGCGACC	3.3	767	0.655864
cytokine_3.3_GGGACCTCAGCGATCC	3.3	767	0.456084
cytokine_3.3_GGGACCTTCCTACAGA	3.3	767	0.588362
cytokine_3.3_GTCATTTAGCGTGAGT	3.3	767	0.71663
cytokine_3.3_GTCATTTTCAATAAGG	3.3	767	0.588362
cytokine_3.3_GTTCTCGAGATGCCAG	3.3	767	0.684447
cytokine_3.3_TACGGGCTCCTGCTTG	3.3	767	0.817914
cytokine_3.3_TACTTGTGTGCACTTA	3.3	767	0.873222
cytokine_3.3_TCAGGTAGTGAACCTT	3.3	767	0.731454
cytokine_3.3_TCATTACCATAGGATA	3.3	767	0.71673
cytokine_3.3_TCCCGATGTTCGTTGA	3.3	767	0.834294
cytokine_3.3_TCGTACCAGGTGTTAA	3.3	767	0.733031
cytokine_3.3_TCGTACCAGTGTGGCA	3.3	767	0.718371
cytokine_3.3_TCTGAGACAAAGCGGT	3.3	767	0.932683
cytokine_3.3_TGAAAGAAGTAGTGCG	3.3	767	0.606549
cytokine_3.3_TGAGCATTCGGTTCGG	3.3	767	0.598035
cytokine_3.3_TGCTACCAGGATGGAA	3.3	767	0.803289
cytokine_3.3_TTGACTTTCAGCTCTC	3.3	767	0.518767
cytokine_3.3_TTGACTTTCATGCTCC	3.3	767	0.73169
cytokine_3.3_TTGCGTCGTACCGAGA	3.3	767	0.671626
cytokine_3.3_TTGTAGGAGCGGCTTC	3.3	767	0.735406
cytokine_3.3_TTTACTGCAGCTCGAC	3.3	767	0.554301
cytokine_3.3_AACCATGCATCTCGCT	3.3	778	0.471992
cytokine_3.3_AACTCTTTCCTCAATT	3.3	778	0.380994
cytokine_3.3_ACATACGCAAGGACAC	3.3	778	0.779536
cytokine_3.3_ATAGACCGTACTTAGC	3.3	778	0.810352
cytokine_3.3_ATTACTCGTCCAACTA	3.3	778	0.593952
cytokine_3.3_CCATGTCTCAAGGCTT	3.3	778	0.303024
cytokine_3.3_CCATTCGTCCCTTGTG	3.3	778	0.637192
cytokine_3.3_CGAATGTGTACCGTTA	3.3	778	0.0592339
cytokine_3.3_CGAATGTTCCTATTCA	3.3	778	0.296553
cytokine_3.3_CGCGTTTCACATAACC	3.3	778	0.390608
cytokine_3.3_CTACATTCAGCTGCAC	3.3	778	0.396485
cytokine_3.3_CTCACACGTGCAACGA	3.3	778	0.35777
cytokine_3.3_CTCCTAGTCGACGGAA	3.3	778	0.49681
cytokine_3.3_CTTCTCTCACATCCGG	3.3	778	0.471314
cytokine_3.3_GAGGTGAGTGGCCCTA	3.3	778	0.491847
cytokine_3.3_GGACATTAGCGAAGGG	3.3	778	0.534778
cytokine_3.3_GGACGTCTCTGGTTCC	3.3	778	0.370202
cytokine_3.3_GGTGCGTTCGTGGGAA	3.3	778	0.407505
cytokine_3.3_GTGCATATCTTTAGGG	3.3	778	0.286591
cytokine_3.3_GTGGGTCAGTGGAGTC	3.3	778	0.343591
cytokine_3.3_GTTCTCGGTGGCTCCA	3.3	778	0.470451
cytokine_3.3_TACCTTAAGCCAGTAG	3.3	778	0.611586
cytokine_3.3_TTAGTTCGTATAGGGC	3.3	778	0.479542
cytokine_3.3_AACTCCCAGAAGGCCT	3.3	741	0.500922
cytokine_3.3_AAGGTTCAGTTGTAGA	3.3	741	0.778244
cytokine_3.3_AATCGGTAGCTAGTTC	3.3	741	0.394195
cytokine_3.3_ACGAGGAGTTCACGGC	3.3	741	0.228558
cytokine_3.3_AGGCCGTCAGTCAGAG	3.3	741	0.41579
cytokine_3.3_AGTAGTCCAGTCTTCC	3.3	741	0.22886
cytokine_3.3_ATGCGATCATAGTAAG	3.3	741	0.167485
cytokine_3.3_ATGCGATGTATGCTTG	3.3	741	0.161072
cytokine_3.3_CGAACATAGACTGTAA	3.3	741	0.440702
cytokine_3.3_CGTTGGGGTTGGTTTG	3.3	741	0.466921
cytokine_3.3_CTAGTGAAGTGACTCT	3.3	741	0.551677
cytokine_3.3_CTCAGAAAGAGTAATC	3.3	741	0.469403
cytokine_3.3_CTCGAGGCAGGGCATA	3.3	741	0.332014
cytokine_3.3_CTGATCCGTTGTGGAG	3.3	741	0.735861
cytokine_3.3_CTTCTCTAGATCCTGT	3.3	741	0.4811
cytokine_3.3_GAACGGACATTTGCCC	3.3	741	0.579247
cytokine_3.3_GACGTGCGTGTTCTTT	3.3	741	0.1298
cytokine_3.3_GACTAACCATGTCGAT	3.3	741	0.403919
cytokine_3.3_GAGCAGAGTTAAGGGC	3.3	741	0.351769
cytokine_3.3_GCGCAACCAGTCTTCC	3.3	741	0.343753
cytokine_3.3_GCGCAACGTGCAACTT	3.3	741	0.579247
cytokine_3.3_GTGCAGCGTTATCGGT	3.3	741	0.36458
cytokine_3.3_GTTCGGGTCTGCGGCA	3.3	741	0.116187
cytokine_3.3_GTTTCTAGTTACCAGT	3.3	741	0.35917
cytokine_3.3_TCTATTGAGTCCGTAT	3.3	741	0.430848
cytokine_3.3_TCTGAGATCTTAACCT	3.3	741	0.395322
cytokine_3.3_TGCACCTAGTCCATAC	3.3	741	0.594773
cytokine_3.3_TGTGGTACAGGGCATA	3.3	741	0.137897
cytokine_3.3_TGTGGTAGTCTACCTC	3.3	741	0.107248
cytokine_3.3_TGTGGTATCTGTCCGT	3.3	741	0.716225
cytokine_3.3_TTAGGACCACCAGTTA	3.3	741	0.432483
cytokine_3.3_TTCCCAGAGTTATCGC	3.3	741	0.696479
cytokine_3.3_TTCTACATCATGGTCA	3.3	741	0.89753
cytokine_3.3_AACTCAGGTTATGCGT	3.3	800	0.361008
cytokine_3.3_AATCGGTAGTGTTGAA	3.3	800	0.175115
cytokine_3.3_AGCTCTCCATCCGTGG	3.3	800	0.174568
cytokine_3.3_AGTGGGACACGCGAAA	3.3	800	0.60057
cytokine_3.3_CCATGTCAGCGGCTTC	3.3	800	0.391803
cytokine_3.3_CGATGTAGTAGTAGTA	3.3	800	0.644698
cytokine_3.3_CGCGTTTAGTACGACG	3.3	800	0.527104
cytokine_3.3_CGGGTCATCCGAAGAG	3.3	800	0.431859
cytokine_3.3_CTGATAGCAAGCCGTC	3.3	800	0.312474
cytokine_3.3_CTGATCCAGTGACTCT	3.3	800	0.486088
cytokine_3.3_GGGATGACATTGCGGC	3.3	800	0.533123
cytokine_3.3_GGGTTGCAGAGATGAG	3.3	800	0.211657
cytokine_3.3_TAGTTGGCAAGGACTG	3.3	800	0.618815
cytokine_3.3_TCGGGACGTTTACTCT	3.3	800	0.736498
cytokine_3.3_TCGTAGAAGATGTGTA	3.3	800	0.463089
cytokine_3.3_TCTCTAATCTGGAGCC	3.3	800	0.731935
cytokine_3.3_TCTGAGAGTCTTTCAT	3.3	800	0.452204
cytokine_3.3_TGCTACCAGCGCTTAT	3.3	800	0.367538
cytokine_3.3_TGTTCCGTCCTAGAAC	3.3	800	0.73922
cytokine_3.3_AACTCAGAGGTAAACT	3.3	748	0.276663
cytokine_3.3_ACACTGATCTTCCTTC	3.3	748	0.524051
cytokine_3.3_ACAGCCGCAGATAATG	3.3	748	0.228595
cytokine_3.3_ACGAGCCTCAATCACG	3.3	748	0.651661
cytokine_3.3_ACGATGTCAGGTGCCT	3.3	748	0.314581
cytokine_3.3_AGCATACGTTGTGGAG	3.3	748	0.598637
cytokine_3.3_AGGCCGTGTGCATCTA	3.3	748	0.654912
cytokine_3.3_CAGAATCAGCAAATCA	3.3	748	0.38849
cytokine_3.3_CAGCTGGCACTTAACG	3.3	748	0.533065
cytokine_3.3_CAGTCCTTCAGAGGTG	3.3	748	0.64325
cytokine_3.3_CCTAGCTCACGCATCG	3.3	748	0.453374
cytokine_3.3_CTCATTAGTGTAAGTA	3.3	748	0.48454
cytokine_3.3_CTTAACTAGTACTTGC	3.3	748	0.723946
cytokine_3.3_CTTGGCTCAGTTTACG	3.3	748	0.872038
cytokine_3.3_GCGCAACCAGCCTATA	3.3	748	0.542394
cytokine_3.3_GGCAATTTCACATACG	3.3	748	0.581978
cytokine_3.3_GTCATTTGTCTCCATC	3.3	748	0.47502
cytokine_3.3_TCACAAGCATTTCACT	3.3	748	0.310862
cytokine_3.3_TCGTAGAGTAGAGCTG	3.3	748	0.671626
cytokine_3.3_TGGCGCAAGCTAGCCC	3.3	748	0.771782
cytokine_3.3_TGGGAAGAGAAGGTTT	3.3	748	0.0712496
cytokine_3.3_TGTCCCAGTCAAGCGA	3.3	748	0.373092
cytokine_3.3_AAATGCCCATGGGACA	3.3	784	0.723945
cytokine_3.3_ACATCAGTCAGTCAGT	3.3	784	0.579878
cytokine_3.3_ACGAGGATCGCATGAT	3.3	784	0.445225
cytokine_3.3_ACTGAGTCAGGTCGTC	3.3	784	0.0951379
cytokine_3.3_AGAGTGGAGCGATGAC	3.3	784	0.102775
cytokine_3.3_AGGCCGTAGCGTTCCG	3.3	784	0.42677
cytokine_3.3_ATAAGAGGTCCGAACC	3.3	784	0.485662
cytokine_3.3_ATTGGACCAGTAAGAT	3.3	784	0.159243
cytokine_3.3_CACTCCAGTCACTGGC	3.3	784	0.0849431
cytokine_3.3_CCACTACAGTACGACG	3.3	784	0.748875
cytokine_3.3_CCTTCCCCAGTAACGG	3.3	784	0.443316
cytokine_3.3_CCTTCCCGTAGAGTGC	3.3	784	0.423275
cytokine_3.3_CGACCTTTCAGCACAT	3.3	784	0.830552
cytokine_3.3_CGATCGGCACGGCCAT	3.3	784	0.439007
cytokine_3.3_CGTCAGGCAAAGCGGT	3.3	784	0.570099
cytokine_3.3_GAGTCCGAGCACCGTC	3.3	784	0.525847
cytokine_3.3_GGCCGATCATCTCGCT	3.3	784	0.74209
cytokine_3.3_GGGACCTTCACTTACT	3.3	784	0.801487
cytokine_3.3_GTGCAGCGTAGCGTGA	3.3	784	0.50156
cytokine_3.3_GTGCGGTGTACCGGCT	3.3	784	0.457479
cytokine_3.3_TCGCGAGTCAAACAAG	3.3	784	0.851257
cytokine_3.3_TGACAACCAGCGTCCA	3.3	784	0.308222
cytokine_3.3_TGGGCGTTCTTAGAGC	3.3	784	0.384062
cytokine_3.3_TTGAACGCACTACAGT	3.3	784	0.246068
cytokine_3.3_TTGCGTCAGCCGATTT	3.3	784	0.550176
cytokine_3.3_AACTCTTGTAAATGAC	3.3	814	0.511161
cytokine_3.3_AAGTCTGTCTTAGAGC	3.3	814	0.492813
cytokine_3.3_AAGTCTGTCTTCTGGC	3.3	814	0.32952
cytokine_3.3_AGAGCGACATATGCTG	3.3	814	0.373615
cytokine_3.3_AGGGAGTTCATGTGGT	3.3	814	0.906414
cytokine_3.3_ATCACGATCTCTGCTG	3.3	814	0.16066
cytokine_3.3_CACACTCCACGGTGTC	3.3	814	0.510568
cytokine_3.3_CATATGGAGGCTATCT	3.3	814	0.60842
cytokine_3.3_CCTTTCTGTAAACGCG	3.3	814	0.50158
cytokine_3.3_CTAATGGAGGATGCGT	3.3	814	0.653672
cytokine_3.3_CTCGTACGTATATCCG	3.3	814	0.380994
cytokine_3.3_GAACCTATCCATGCTC	3.3	814	0.484013
cytokine_3.3_GAATGAATCTTTAGTC	3.3	814	0.602012
cytokine_3.3_GCAGTTAAGGTCATCT	3.3	814	0.415151
cytokine_3.3_GCTCTGTCATGTCCTC	3.3	814	0.686753
cytokine_3.3_GCTGCAGCATGGTCTA	3.3	814	0.345686
cytokine_3.3_GGGAATGAGCTTCGCG	3.3	814	0.180625
cytokine_3.3_GTCACGGTCCCAACGG	3.3	814	0.536312
cytokine_3.3_GTCCTCACAGTATGCT	3.3	814	0.251893
cytokine_3.3_GTGTTAGCAGTCGTGC	3.3	814	0.424152
cytokine_3.3_GTTCGGGTCAGCGATT	3.3	814	0.576133
cytokine_3.3_TACAGTGCACAACGTT	3.3	814	0.844718
cytokine_3.3_TACTCATCAGCCACCA	3.3	814	0.304398
cytokine_3.3_TCTTTCCCAGTCACTA	3.3	814	0.499905
cytokine_3.3_TGACGGCTCTGGCGAC	3.3	814	0.4298
cytokine_3.3_TGAGGGAGTCTCAACA	3.3	814	0.551118
cytokine_3.3_TGTGGTATCCGCATCT	3.3	814	0.417051
cytokine_3.3_TGTGTTTAGTTTAGGA	3.3	814	0.6526
cytokine_3.3_TGTGTTTGTCCGACGT	3.3	814	0.472011
cytokine_3.3_TTAGGACAGTTGTCGT	3.3	814	0.100206
cytokine_3.3_TTTGGTTAGAGGTAGA	3.3	814	0.428522
cytokine_3.3_AGCTCCTGTAGCGTCC	3.3	752	0.498307
cytokine_3.3_AGGGTGAAGAAACCTA	3.3	752	0.696644
cytokine_3.3_CCGGTAGCACTTACGA	3.3	752	0.349961
cytokine_3.3_CGGACACAGGCAGGTT	3.3	752	0.413697
cytokine_3.3_CTACACCAGGTCATCT	3.3	752	0.557178
cytokine_3.3_CTGATAGAGAGCTGCA	3.3	752	0.463292
cytokine_3.3_GATGCTATCAAACAAG	3.3	752	0.560911
cytokine_3.3_GCACATAGTTACTGAC	3.3	752	0.867002
cytokine_3.3_GCTGGGTTCCCATTTA	3.3	752	0.548305
cytokine_3.3_GGACATTCAAGGTTTC	3.3	752	0.335249
cytokine_3.3_TCTCATACACCGTTGG	3.3	752	0.545953
cytokine_3.3_TCTTTCCGTCGAACAG	3.3	752	0.556139
cytokine_3.3_AACTCAGGTCTGCAAT	3.3	770	0.225204
cytokine_3.3_AAGGAGCCATCGGACC	3.3	770	0.507092
cytokine_3.3_ACACCGGGTTTGTTGG	3.3	770	0.428069
cytokine_3.3_ACCGTAAAGTCCTCCT	3.3	770	0.419199
cytokine_3.3_ACTATCTAGCGTGAAC	3.3	770	0.447921
cytokine_3.3_AGCGGTCCATGTTCCC	3.3	770	0.537022
cytokine_3.3_CAAGATCCATGCTGGC	3.3	770	0.386186
cytokine_3.3_CACCTTGTCTGCCCTA	3.3	770	0.42332
cytokine_3.3_CCCAATCTCCCAAGAT	3.3	770	0.448117
cytokine_3.3_CTCAGAACAAAGCAAT	3.3	770	0.611163
cytokine_3.3_CTGGTCTAGACTGTAA	3.3	770	0.599563
cytokine_3.3_GACACGCGTCTCATCC	3.3	770	0.472688
cytokine_3.3_GCATACAGTATGGTTC	3.3	770	0.545218
cytokine_3.3_GGATGTTCAAGTCTAC	3.3	770	0.524277
cytokine_3.3_GGATTACGTGGCGAAT	3.3	770	0.267084
cytokine_3.3_GGTGCGTCAGGTCTCG	3.3	770	0.309691
cytokine_3.3_TGGACGCTCGTAGGAG	3.3	770	0.467154
cytokine_3.3_TGGCGCAGTCGCGGTT	3.3	770	0.464224
cytokine_3.3_AGGCCACTCTCCAACC	3.3	52	0.558987
cytokine_3.3_ATAAGAGCAATGGAGC	3.3	52	0.484946
cytokine_3.3_ATTGGTGGTCTGATCA	3.3	52	0.597457
cytokine_3.3_CAGATCAGTTACTGAC	3.3	52	0.10733
cytokine_3.3_CATTCGCTCGCGATCG	3.3	52	0.240538
cytokine_3.3_CTAATGGTCCGAACGC	3.3	52	0.389602
cytokine_3.3_GACTAACGTTGTACAC	3.3	52	0.505779
cytokine_3.3_GATGCTATCAGTACGT	3.3	52	0.576827
cytokine_3.3_GTATTCTTCGCCATAA	3.3	52	0.504845
cytokine_3.3_TCTCTAACAAAGGAAG	3.3	52	0.531175
cytokine_3.3_TTCTCAAAGGCGACAT	3.3	52	0.506824
cytokine_3.3_AACTCAGCATTACCTT	3.3	742	0.531135
cytokine_3.3_ACAGCTATCCTGTACC	3.3	742	0.501033
cytokine_3.3_AGAATAGCAACGATGG	3.3	742	0.408471
cytokine_3.3_AGCGGTCTCGGTGTTA	3.3	742	0.30129
cytokine_3.3_CAGAGAGAGGAACTGC	3.3	742	0.59806
cytokine_3.3_CAGCGACGTGCACCAC	3.3	742	0.72349
cytokine_3.3_CAGGTGCAGATGTAAC	3.3	742	0.396898
cytokine_3.3_CATATGGAGCGCCTTG	3.3	742	0.644806
cytokine_3.3_CCCATACGTTTGTGTG	3.3	742	0.162895
cytokine_3.3_CGATCGGGTCATGCCG	3.3	742	0.746151
cytokine_3.3_CGCGGTAGTTCGCGAC	3.3	742	0.401851
cytokine_3.3_CGCGTTTGTACAAGTA	3.3	742	0.445584
cytokine_3.3_CGGGTCACAAACCTAC	3.3	742	0.108481
cytokine_3.3_CGTTCTGTCGGTTCGG	3.3	742	0.425195
cytokine_3.3_GCAATCACAGCTGTAT	3.3	742	0.359499
cytokine_3.3_GCTTGAACACGCCAGT	3.3	742	0.397274
cytokine_3.3_TACACGATCTGGTATG	3.3	742	0.351769
cytokine_3.3_TGAGGGAAGAAGGCCT	3.3	742	0.678141
cytokine_3.3_TGGCGCATCTATCCTA	3.3	742	0.468691
cytokine_3.3_TGGTTCCTCGCCAAAT	3.3	742	0.205368
cytokine_3.3_TGTTCCGAGTGAAGAG	3.3	742	0.408018
cytokine_3.3_TTAGGCACATTTCACT	3.3	742	0.323997
cytokine_3.3_TTCTACAGTCGGCATC	3.3	742	0.435164
cytokine_3.3_ACGGGCTTCACCTTAT	3.3	861	0.47346
cytokine_3.3_AGCAGCCAGACAAAGG	3.3	861	0.434181
cytokine_3.3_AGCCTAATCGGAAACG	3.3	861	0.551677
cytokine_3.3_ATCGAGTCAAGGTTCT	3.3	861	0.457423
cytokine_3.3_CAAGTTGGTCCGAACC	3.3	861	0.470999
cytokine_3.3_CAGTCCTTCCGAGCCA	3.3	861	0.436308
cytokine_3.3_CCATTCGGTCCGCTGA	3.3	861	0.346886
cytokine_3.3_CCTTACGAGGCAATTA	3.3	861	0.400925
cytokine_3.3_CGCTATCCATTACGAC	3.3	861	0.485905
cytokine_3.3_CTCAGAAAGGTACTCT	3.3	861	0.632118
cytokine_3.3_CTGTTTAGTTATCCGA	3.3	861	0.173173
cytokine_3.3_CTTTGCGGTACAGTTC	3.3	861	0.306818
cytokine_3.3_GGGCATCTCCACGCAG	3.3	861	0.173858
cytokine_3.3_GGGCATCTCCTAGAAC	3.3	861	0.772313
cytokine_3.3_GTATCTTCATCTCGCT	3.3	861	0.240947
cytokine_3.3_GTTCATTTCTTTAGGG	3.3	861	0.527852
cytokine_3.3_TACACGAGTCTAGAGG	3.3	861	0.178581
cytokine_3.3_TGAGAGGCACTCGACG	3.3	861	0.214608
cytokine_3.3_TGATTTCAGTATGACA	3.3	861	0.411665
cytokine_3.3_AACACGTGTGGAAAGA	3.3	783	0.275389
cytokine_3.3_ACGAGGATCATCGGAT	3.3	783	0.509331
cytokine_3.3_ACGGAGACATCGATTG	3.3	783	0.620815
cytokine_3.3_AGAGCTTTCTCGAGTA	3.3	783	0.205702
cytokine_3.3_CACATTTTCGATCCCT	3.3	783	0.102718
cytokine_3.3_CATCCACAGCGTTCCG	3.3	783	0.606549
cytokine_3.3_CATCCACGTTAAAGAC	3.3	783	0.758113
cytokine_3.3_CGCGTTTTCGCACTCT	3.3	783	0.490804
cytokine_3.3_GACTAACAGCTGCGAA	3.3	783	0.487813
cytokine_3.3_GCATGATTCGGCTACG	3.3	783	0.354081
cytokine_3.3_GTGCTTCTCTTTAGTC	3.3	783	0.610217
cytokine_3.3_TCCACACCAGGAACGT	3.3	783	0.366517
cytokine_3.3_TCTATTGTCATGCAAC	3.3	783	0.653713
cytokine_3.3_TTTGCGCCAAGGACTG	3.3	783	0.197261
cytokine_3.3_ACGAGCCAGAAGGTTT	3.3	5	0.351769
cytokine_3.3_ACTTGTTTCAACCAAC	3.3	5	0.146172
cytokine_3.3_ACTTGTTTCGGAAATA	3.3	5	0.531725
cytokine_3.3_AGCATACGTCAACATC	3.3	5	0.839179
cytokine_3.3_ATCACGAAGTATCGAA	3.3	5	0.267171
cytokine_3.3_CGATGTACAGGGCATA	3.3	5	0.609598
cytokine_3.3_CTCCTAGGTGGTTTCA	3.3	5	0.45231
cytokine_3.3_CTCGGGACAATTGCTG	3.3	5	0.210108
cytokine_3.3_GGCTGGTTCAGCAACT	3.3	5	0.294804
cytokine_3.3_TAAGTGCAGAACTGTA	3.3	5	0.729191
cytokine_3.3_TACGGATCAGACACTT	3.3	5	0.573389
cytokine_3.3_TATCAGGAGACTTGAA	3.3	5	0.494306
cytokine_3.3_TATCAGGTCCACGACG	3.3	5	0.4208
cytokine_3.3_TGACTTTAGGTGCTAG	3.3	5	0.230961
cytokine_3.3_TGAGCCGCACAGGAGT	3.3	5	0.457772
cytokine_3.3_TTAACTCCACAGACTT	3.3	5	0.0931231
cytokine_3.3_AACTCCCAGTCGCCGT	3.3	854	0.806203
cytokine_3.3_CACACTCAGTGTACCT	3.3	854	0.597457
cytokine_3.3_CCGTTCAAGTACACCT	3.3	854	0.862561
cytokine_3.3_CGACTTCGTAGGGACT	3.3	854	0.817296
cytokine_3.3_GAGGTGAAGGACCACA	3.3	854	0.46051
cytokine_3.3_GGGTCTGAGGGCTCTC	3.3	854	0.725243
cytokine_3.3_TAAGAGATCGGATGTT	3.3	854	0.724985
cytokine_3.3_TCTGGAACACACCGCA	3.3	854	0.942874
cytokine_3.3_AAACCTGGTATCAGTC	3.3	761	0.300758
cytokine_3.3_AGCCTAATCTGCGTAA	3.3	761	0.727699
cytokine_3.3_ATGCGATCAGCCTTGG	3.3	761	0.536636
cytokine_3.3_CAGCTGGGTGCAACGA	3.3	761	0.479471
cytokine_3.3_CGCGTTTTCCTCGCAT	3.3	761	0.467787
cytokine_3.3_CTCGTACTCGGTTCGG	3.3	761	0.69954
cytokine_3.3_GACGTGCTCGTTTAGG	3.3	761	0.471695
cytokine_3.3_GAGCAGAAGGATGGTC	3.3	761	0.801387
cytokine_3.3_TACAGTGTCCCGGATG	3.3	761	0.717605
cytokine_3.3_ATAGACCCACCGAAAG	3.3	1037	0.598656
cytokine_3.3_ATCATGGTCAGCACAT	3.3	1018	0.374138
cytokine_3.3_ATGGGAGTCCTATGTT	3.3	1037	0.424384
cytokine_3.3_ATTGGACTCACGACTA	3.3	1018	0.4289
cytokine_3.3_CAAGAAAGTTCGTGAT	3.3	1037	0.790129
cytokine_3.3_CAAGGCCCATCGGACC	3.3	1018	0.863923
cytokine_3.3_CAGCTAATCTAGCACA	3.3	1037	0.680027
cytokine_3.3_CGATGGCCAATCCAAC	3.3	1018	0.749279
cytokine_3.3_CGCCAAGAGGTAAACT	3.3	1037	0.782167
cytokine_3.3_CTAAGACAGAGTCTGG	3.3	1018	0.454125
cytokine_3.3_CTCAGAATCGATGAGG	3.3	1037	0.810723
cytokine_3.3_CTCGTCACACGGTTTA	3.3	1037	0.881822
cytokine_3.3_CTGCCTAGTGAGGCTA	3.3	1018	0.464647
cytokine_3.3_CTTAACTTCCGAATGT	3.3	1037	0.545806
cytokine_3.3_GAAACTCCAGCCACCA	3.3	1037	0.72073
cytokine_3.3_GGAATAACAATCCAAC	3.3	1018	0.481008
cytokine_3.3_GGCTGGTTCGTTTATC	3.3	1018	0.760148
cytokine_3.3_GGTGTTATCAACGCTA	3.3	1037	0.449199
cytokine_3.3_GTCACGGGTGACGGTA	3.3	1037	0.721228
cytokine_3.3_GTCGTAAAGCTAGTGG	3.3	1018	0.266305
cytokine_3.3_GTGAAGGCATGCGCAC	3.3	1018	0.449179
cytokine_3.3_GTGTTAGTCTTGACGA	3.3	1037	0.810054
cytokine_3.3_TACCTTAAGAGGACGG	3.3	1018	0.847752
cytokine_3.3_TCAATCTCACTAAGTC	3.3	1018	0.536119
cytokine_3.3_TCCACACTCTACTTAC	3.3	1018	0.751807
cytokine_3.3_TGACAACAGCTCTCGG	3.3	1037	1
cytokine_3.3_TGAGAGGAGTCCTCCT	3.3	1037	0.68241
cytokine_3.3_TGAGAGGTCGTATCAG	3.3	1018	0.745099
cytokine_3.3_TGCGGGTGTGAAAGAG	3.3	1018	0.93234
cytokine_3.3_TGGTTCCAGGGTCTCC	3.3	1018	0.704036
cytokine_3.3_TTCGAAGTCTACCTGC	3.3	1018	0.639297
cytokine_3.3_TTCTCCTTCGGTGTCG	3.3	1018	0.818614
cytokine_3.3_TTGCCGTCATTCCTCG	3.3	1018	0.73984
cytokine_3.3_TTGTAGGGTACCCAAT	3.3	1018	0.347978
cytokine_3.3_TTTGTCAGTTGCTCCT	3.3	1018	0.122983
cytokine_3.3_ACTGATGCAGCTTCGG	3.3	953	0.160358
cytokine_3.3_AGGTCATGTTAAGACA	3.3	953	0.750679
cytokine_3.3_ATAACGCCATTCCTGC	3.3	953	0.259841
cytokine_3.3_ATCGAGTGTGCTAGCC	3.3	953	0.215936
cytokine_3.3_ATGGGAGAGATATACG	3.3	953	0.774066
cytokine_3.3_CAGGTGCGTATTCGTG	3.3	953	0.175733
cytokine_3.3_CAGTCCTAGCTTATCG	3.3	953	0.4069
cytokine_3.3_CCCAATCGTCGCGAAA	3.3	953	0.263904
cytokine_3.3_CCCAGTTCAAACCCAT	3.3	953	0.493341
cytokine_3.3_CCCATACGTACAGCAG	3.3	953	0.545828
cytokine_3.3_CCTACACAGCCAACAG	3.3	953	0.64325
cytokine_3.3_CCTTACGTCGATAGAA	3.3	953	0.11351
cytokine_3.3_CTCTACGTCATATCGG	3.3	953	0.402538
cytokine_3.3_GCAGCCAAGATACACA	3.3	953	0.551677
cytokine_3.3_GCATGATAGAAGGACA	3.3	953	0.772216
cytokine_3.3_GCGAGAACACGAGAGT	3.3	953	0.594275
cytokine_3.3_GCGCAACCACCCAGTG	3.3	953	0.641053
cytokine_3.3_GTGTTAGTCGTCTGCT	3.3	953	0.207715
cytokine_3.3_GTTTCTAGTAAATACG	3.3	953	0.478637
cytokine_3.3_TACGGATGTTCGTGAT	3.3	953	0.678055
cytokine_3.3_TACGGATTCTACCTGC	3.3	953	0.11247
cytokine_3.3_TCTCATAGTTCCATGA	3.3	953	0.766137
cytokine_3.3_AAGGAGCCATCACAAC	3.3	979	0.703512
cytokine_3.3_AAGGAGCTCGATAGAA	3.3	758	0.491752
cytokine_3.3_ACTGAACGTGAACCTT	3.3	757	0.131398
cytokine_3.3_ACTTGTTTCTGCTGTC	3.3	758	0.374505
cytokine_3.3_AGATTGCGTCACCCAG	3.3	758	0.26649
cytokine_3.3_ATAGACCGTAAGGATT	3.3	758	0.350895
cytokine_3.3_ATTCTACAGCTCAACT	3.3	758	0.812908
cytokine_3.3_CAAGGCCCAATGGATA	3.3	979	0.454778
cytokine_3.3_CACAGTAGTCCGCTGA	3.3	758	0.512502
cytokine_3.3_CACCTTGAGGTAGCTG	3.3	758	0.542394
cytokine_3.3_CATCCACGTTGTCGCG	3.3	757	0.462895
cytokine_3.3_CATTATCGTCGACTGC	3.3	757	0.43048
cytokine_3.3_CATTCGCTCTTGAGAC	3.3	758	0.358422
cytokine_3.3_CGCGGTAGTTCTCATT	3.3	979	0.968728
cytokine_3.3_CGGACGTTCCCTCAGT	3.3	758	0.333685
cytokine_3.3_CGGACTGTCCAGAGGA	3.3	757	0.597457
cytokine_3.3_CTGTGCTAGGCGTACA	3.3	758	0.704272
cytokine_3.3_CTGTTTACAGCTGTGC	3.3	979	0.467668
cytokine_3.3_GACGGCTCAGAAGCAC	3.3	758	0.445007
cytokine_3.3_GAGCAGAGTGAACCTT	3.3	757	0.42259
cytokine_3.3_GGACAGACAAGACACG	3.3	979	0.224711
cytokine_3.3_GGCGACTAGTCTCGGC	3.3	979	0.319772
cytokine_3.3_GGGAATGCATGAAGTA	3.3	758	0.209076
cytokine_3.3_GGTGAAGAGTCATCCA	3.3	758	0.533526
cytokine_3.3_GTCAAGTGTACAGCAG	3.3	979	0.861158
cytokine_3.3_GTTTCTAGTCGCGGTT	3.3	757	0.480488
cytokine_3.3_TACAGTGCAGGGTTAG	3.3	757	0.501202
cytokine_3.3_TACCTTACAACGATCT	3.3	757	0.356499
cytokine_3.3_TACGGGCCAGCTGTTA	3.3	979	0.495383
cytokine_3.3_TACGGTAAGATGGCGT	3.3	979	0.928121
cytokine_3.3_TCAATCTCACGGCGTT	3.3	979	0.478978
cytokine_3.3_TCTATTGAGGGTCGAT	3.3	757	0.404359
cytokine_3.3_TGCCCATTCTACTTAC	3.3	979	0.691819
cytokine_3.3_TGCGCAGGTTTAGCTG	3.3	757	0.30966
cytokine_3.3_TGCTACCTCCAAGCCG	3.3	979	0.656118
cytokine_3.3_TGGACGCTCTTAGAGC	3.3	758	0.164068
cytokine_3.3_TGGCCAGTCGTACCGG	3.3	979	0.957335
cytokine_3.3_TGGGAAGAGTGAACAT	3.3	979	0.339727
cytokine_3.3_TGTCCCATCACCCTCA	3.3	757	0.756133
cytokine_3.3_TTGCGTCTCAGTTGAC	3.3	757	0.398314
cytokine_3.3_TTGCGTCTCTTGTCAT	3.3	758	0.381876
cytokine_3.3_TTGGAACTCCGAACGC	3.3	758	0.500511
cytokine_3.3_TTTGTCATCACCGTAA	3.3	757	0.470674
cytokine_3.3_AACTCCCCAAAGGTGC	3.3	1172	0.624794
cytokine_3.3_ACACCAACAGACAGGT	3.3	1172	0.644255
cytokine_3.3_ACGGAGACACATCCGG	3.3	822	0.888727
cytokine_3.3_ACGTCAAAGACTGGGT	3.3	822	0.568891
cytokine_3.3_AGAGTGGCATTCACTT	3.3	1172	0.580531
cytokine_3.3_AGATCTGTCGTATCAG	3.3	1172	0.540409
cytokine_3.3_AGTTGGTGTCTGGTCG	3.3	822	0.647589
cytokine_3.3_ATTTCTGAGAGGTTAT	3.3	1172	0.545312
cytokine_3.3_CCACCTATCCTTGCCA	3.3	822	0.485201
cytokine_3.3_CCTACCATCCACTGGG	3.3	822	0.577278
cytokine_3.3_CGCTGGATCCCGACTT	3.3	822	0.136189
cytokine_3.3_CGTCACTTCAACGCTA	3.3	1172	0.562589
cytokine_3.3_CTCAGAATCTGAAAGA	3.3	1172	0.711082
cytokine_3.3_CTTGGCTCACAGAGGT	3.3	1172	0.597457
cytokine_3.3_GCATGATTCTTCCTTC	3.3	822	0.72403
cytokine_3.3_GCATGCGTCTTTAGTC	3.3	822	0.395902
cytokine_3.3_GTCACAAGTAGCTCCG	3.3	822	0.146657
cytokine_3.3_TCAGCAACATGTAAGA	3.3	822	0.526774
cytokine_3.3_TCCCGATAGGCTACGA	3.3	1172	0.736119
cytokine_3.3_TTTCCTCAGCCGTCGT	3.3	822	0.3796
cytokine_3.3_ACACTGAGTATAGTAG	3.3	892	0.889399
cytokine_3.3_ACGCAGCGTACTCTCC	3.3	892	0.765628
cytokine_3.3_ACGTCAAAGGCCGAAT	3.3	868	0.382928
cytokine_3.3_AGGCCACTCTGCGACG	3.3	868	0.281089
cytokine_3.3_AGTGAGGGTTGGTTTG	3.3	892	0.55966
cytokine_3.3_AGTTGGTTCGAACGGA	3.3	892	0.555632
cytokine_3.3_ATAACGCCATATGCTG	3.3	892	0.701167
cytokine_3.3_ATCCACCCAATCACAC	3.3	892	0.333232
cytokine_3.3_ATCTGCCGTCTAAAGA	3.3	868	0.533065
cytokine_3.3_ATTATCCCACGAAATA	3.3	892	0.434747
cytokine_3.3_CCACTACTCAGTCAGT	3.3	892	0.484483
cytokine_3.3_CGACCTTGTGCTAGCC	3.3	868	0.557229
cytokine_3.3_CGTAGGCGTGATGATA	3.3	892	0.58876
cytokine_3.3_CTACACCCAGGCAGTA	3.3	868	0.376573
cytokine_3.3_CTACGTCGTCACAAGG	3.3	868	0.466794
cytokine_3.3_CTCATTAAGTTTAGGA	3.3	868	0.471409
cytokine_3.3_GAACATCAGTCTTGCA	3.3	892	0.215669
cytokine_3.3_GACAGAGCAGTCACTA	3.3	892	0.584993
cytokine_3.3_GAGCAGAGTCAGAGGT	3.3	892	0.697287
cytokine_3.3_GCGAGAACATTCGACA	3.3	868	0.487869
cytokine_3.3_GGTATTGGTACCATCA	3.3	892	0.322707
cytokine_3.3_GTTCTCGAGAGAGCTC	3.3	892	0.565205
cytokine_3.3_TACCTTAGTTGCCTCT	3.3	868	0.523853
cytokine_3.3_TCATTACAGGCTATCT	3.3	868	0.208708
cytokine_3.3_TGCCCATCATATACGC	3.3	868	0.432634
cytokine_3.3_TGCTACCGTCAACTGT	3.3	868	0.44116
cytokine_3.3_TTCGGTCCATTACGAC	3.3	892	0.546356
cytokine_3.3_TTCTTAGAGCTGATAA	3.3	892	0.460549
cytokine_3.3_TTTCCTCTCGAATGCT	3.3	892	0.821858
cytokine_3.3_AAAGATGTCGCGGATC	3.3	909	0.803831
cytokine_3.3_AAGGTTCAGTGACTCT	3.3	468	0.468546
cytokine_3.3_ACACTGAGTTCCATGA	3.3	468	0.42209
cytokine_3.3_AGGCCACCAGCCTATA	3.3	468	0.428525
cytokine_3.3_ATTACTCGTCCTCTTG	3.3	468	0.587045
cytokine_3.3_CCTAAAGAGAATCTCC	3.3	468	0.383924
cytokine_3.3_CCTACCAAGTATCTCG	3.3	909	0.471557
cytokine_3.3_CGAGAAGGTTCGTCTC	3.3	468	0.506772
cytokine_3.3_CGATGGCTCAAACCGT	3.3	468	0.239278
cytokine_3.3_CTCACACGTATGCTTG	3.3	468	0.42965
cytokine_3.3_CTGCCTAAGTGTCCCG	3.3	468	0.403052
cytokine_3.3_GAAACTCCATCCGCGA	3.3	468	0.686578
cytokine_3.3_GACGTTACATCGGACC	3.3	909	0.34674
cytokine_3.3_GGGAATGAGACCTAGG	3.3	468	0.36658
cytokine_3.3_GTAACTGAGCAGGTCA	3.3	909	0.343336
cytokine_3.3_TACGGATAGACGACGT	3.3	468	0.7572
cytokine_3.3_TCTTCGGAGCTGCCCA	3.3	468	0.437374
cytokine_3.3_TGAAAGACATAACCTG	3.3	909	0.613573
cytokine_3.3_TGCTACCCATAACCTG	3.3	909	0.42589
cytokine_3.3_TGGCGCACATCCCACT	3.3	468	0.615655
cytokine_3.3_TTCCCAGGTTGAGTTC	3.3	468	0.533065
cytokine_3.3_TTGGAACCAAGTTGTC	3.3	468	0.457423
cytokine_3.3_ATTGGTGTCCACGACG	3.3	132	0.511239
cytokine_3.3_CGGGTCAGTCAAACTC	3.3	132	0.37103
cytokine_3.3_CTACATTTCACCCTCA	3.3	132	0.691119
cytokine_3.3_GAATGAAGTCGAATCT	3.3	132	0.491481
cytokine_3.3_GACCAATAGCGATAGC	3.3	132	0.525579
cytokine_3.3_GTTCGGGGTTCCACTC	3.3	132	0.291062
cytokine_3.3_TGCCAAACATTGGCGC	3.3	132	0.166604
cytokine_3.3_TTGCGTCTCACCAGGC	3.3	132	0.413454
cytokine_3.3_ACACCGGGTTACAGAA	3.3	1135	0.347216
cytokine_3.3_ACTATCTTCGGATGTT	3.3	1135	0.398685
cytokine_3.3_ATGAGGGAGGTCGGAT	3.3	1135	0.378908
cytokine_3.3_CGTGAGCAGAAGAAGC	3.3	1135	0.419371
cytokine_3.3_GAACATCCAAAGGCGT	3.3	802	0.765375
cytokine_3.3_GAATAAGAGTTGCAGG	3.3	1135	0.427013
cytokine_3.3_GCATACACATGACATC	3.3	802	0.475585
cytokine_3.3_GCTGCGAAGCCACCTG	3.3	1135	0.134003
cytokine_3.3_GCTTGAAGTATGCTTG	3.3	1135	0.461885
cytokine_3.3_GGAACTTGTAAGTTCC	3.3	1135	0.627783
cytokine_3.3_GGATGTTCATCACGTA	3.3	802	0.529823
cytokine_3.3_GTAACGTCACCCTATC	3.3	802	0.314836
cytokine_3.3_GTCGGGTAGGTGTTAA	3.3	1135	0.413046
cytokine_3.3_TGACTAGGTCTAAACC	3.3	1135	0.372364
cytokine_3.3_TGTGGTAAGTCCGGTC	3.3	1135	0.274626
cytokine_3.3_TTTATGCCACAAGCCC	3.3	1135	0.190754
cytokine_3.3_TTTGCGCCATATGGTC	3.3	1135	0.275564
cytokine_3.3_AAAGTAGAGTATCGAA	3.3	934	0.644412
cytokine_3.3_AGGTCCGTCTTCGGTC	3.3	934	0.603247
cytokine_3.3_AGTCTTTCAAACGCGA	3.3	934	0.383272
cytokine_3.3_CACCACTGTCTTGATG	3.3	934	0.731471
cytokine_3.3_CAGCTAAGTCACAAGG	3.3	934	0.49081
cytokine_3.3_CCTCAGTAGTGACATA	3.3	1167	0.479963
cytokine_3.3_CGGACGTAGGCTACGA	3.3	934	0.421277
cytokine_3.3_CGGACGTTCTGCTGTC	3.3	1167	0.466921
cytokine_3.3_CGGTTAACAATTGCTG	3.3	1167	0.76999
cytokine_3.3_CTCGGGACACGGTAGA	3.3	1167	0.167311
cytokine_3.3_CTCTGGTTCCTTTACA	3.3	934	0.790423
cytokine_3.3_GAACCTAGTAAGAGGA	3.3	1167	0.373275
cytokine_3.3_GCTGCTTAGATCCCGC	3.3	934	0.774498
cytokine_3.3_GGAATAAGTCATATGC	3.3	1167	0.431108
cytokine_3.3_GGATGTTTCACCGGGT	3.3	1167	0.161211
cytokine_3.3_GTGCTTCGTAAAGGAG	3.3	1167	0.431891
cytokine_3.3_TCATTACCAGACGCCT	3.3	934	0.583464
cytokine_3.3_TCGAGGCTCGGCGCTA	3.3	1167	0.459316
cytokine_3.3_TGGCTGGTCGAACTGT	3.3	1167	0.403406
cytokine_3.3_TGGTTCCGTTGTTTGG	3.3	1167	0.3351
cytokine_3.3_ACGTCAAAGGATTCGG	3.3	893	0.361169
cytokine_3.3_ATGGGAGCACTTACGA	3.3	893	0.147895
cytokine_3.3_CAGCCGACAGACTCGC	3.3	893	0.378231
cytokine_3.3_CATCAGACAGCTCCGA	3.3	893	0.409823
cytokine_3.3_CTACCCAAGTAGGTGC	3.3	893	0.211554
cytokine_3.3_GCACTCTGTCATATGC	3.3	893	0.403548
cytokine_3.3_GCTTCCATCCCTGACT	3.3	893	0.452881
cytokine_3.3_GGGACCTTCTGCGTAA	3.3	893	0.377485
cytokine_3.3_TCGAGGCGTTTGACTG	3.3	893	0.222719
cytokine_3.3_TGAGGGACACCCTATC	3.3	893	0.523255
cytokine_3.3_TGCGCAGGTATATGGA	3.3	893	0.191503
cytokine_3.3_TGCTGCTAGATGCCAG	3.3	893	0.4289
cytokine_3.3_TTCCCAGCAGCTATTG	3.3	893	0.455032
cytokine_3.3_AAACCTGAGGGCTCTC	3.3	880	0.457138
cytokine_3.3_AAGGCAGCAAGACACG	3.3	880	0.473046
cytokine_3.3_ACACCGGCATACGCTA	3.3	880	0.280541
cytokine_3.3_AGCTTGACAGGGTACA	3.3	880	0.817784
cytokine_3.3_CTCGAGGCAGACTCGC	3.3	880	0.475566
cytokine_3.3_GAACATCTCAACGAAA	3.3	880	0.609192
cytokine_3.3_GCTTGAACAGTATCTG	3.3	880	0.522282
cytokine_3.3_GTACGTAAGTGCGATG	3.3	880	0.479674
cytokine_3.3_TCGTACCCAGGGATTG	3.3	880	0.748973
cytokine_3.3_TGGCCAGCAGACGCTC	3.3	880	0.352247
cytokine_3.3_AGAGTGGGTGTTTGGT	3.3	927	0.447004
cytokine_3.3_AGGCCGTTCTAACGGT	3.3	927	0.42638
cytokine_3.3_ATCATGGAGCTCCTCT	3.3	755	0.675406
cytokine_3.3_ATGCGATAGGCTAGCA	3.3	755	0.926719
cytokine_3.3_CAGTCCTAGGTAAACT	3.3	755	0.705326
cytokine_3.3_CCACTACTCGGTTCGG	3.3	755	0.233498
cytokine_3.3_CGCGGTAGTCACAAGG	3.3	1220	0.473018
cytokine_3.3_CGTCCATCACGTAAGG	3.3	1220	0.533676
cytokine_3.3_CTCCTAGAGGCATGGT	3.3	927	0.629498
cytokine_3.3_CTCGTACTCACGACTA	3.3	1220	0.411951
cytokine_3.3_GACGGCTTCACAATGC	3.3	755	0.837977
cytokine_3.3_GATGAAATCCTAAGTG	3.3	1220	0.755646
cytokine_3.3_GCCTCTATCTCTGTCG	3.3	927	0.387915
cytokine_3.3_GGAGCAAAGGCATTGG	3.3	1220	0.993729
cytokine_3.3_GGCGTGTGTCAAAGCG	3.3	927	0.459704
cytokine_3.3_TAAGAGACAAGTTAAG	3.3	1220	0.32542
cytokine_3.3_TAAGCGTGTTGGGACA	3.3	1220	0.161287
cytokine_3.3_TAGACCATCTGAGGGA	3.3	755	0.732579
cytokine_3.3_TAGAGCTCATTAGCCA	3.3	927	0.404776
cytokine_3.3_TAGTTGGAGATAGTCA	3.3	1220	0.672304
cytokine_3.3_TAGTTGGGTCGACTGC	3.3	927	0.476416
cytokine_3.3_TCAATCTCACATTCGA	3.3	927	0.409823
cytokine_3.3_TCAGGATGTGTCTGAT	3.3	927	0.588362
cytokine_3.3_TCATTTGTCTTCATGT	3.3	927	0.144819
cytokine_3.3_TCCCGATAGTACATGA	3.3	927	0.43306
cytokine_3.3_TCTGAGATCCACGAAT	3.3	1220	0.658315
cytokine_3.3_TGTCCCAGTAAGCACG	3.3	755	0.271335
cytokine_3.3_ACAGCTAAGGGATACC	3.3	190	0.397278
cytokine_3.3_CGCTTCACAATGGTCT	3.3	190	0.822056
cytokine_3.3_GATCGATCAGGGATTG	3.3	190	0.276221
cytokine_3.3_GCAGCCATCTAACGGT	3.3	190	0.17674
cytokine_3.3_GGAACTTTCCTCAATT	3.3	190	0.317819
cytokine_3.3_GGACGTCGTACCCAAT	3.3	190	0.0665234
cytokine_3.3_GTGCATATCGTCTGAA	3.3	190	0.585611
cytokine_3.3_TCTGGAAAGATGTGTA	3.3	190	0.262113
cytokine_3.3_TTCGAAGTCATGGTCA	3.3	190	0.474004
cytokine_3.3_AACTCAGAGTACGCGA	3.3	1215	0.153137
cytokine_3.3_AAGACCTCAAGCTGTT	3.3	999	0.345436
cytokine_3.3_AAGTCTGGTGCACGAA	3.3	1215	0.44086
cytokine_3.3_ACGTCAATCAGGTAAA	3.3	964	0.514284
cytokine_3.3_ACTATCTCAGCGTTCG	3.3	999	0.321113
cytokine_3.3_AGCTCTCGTGGAAAGA	3.3	999	0.709681
cytokine_3.3_AGGTCATCATAGAAAC	3.3	888	0.577288
cytokine_3.3_ATGGGAGGTAGTGAAT	3.3	1215	0.454566
cytokine_3.3_CAAGATCCATATACGC	3.3	1215	0.356444
cytokine_3.3_CACCTTGTCAACACAC	3.3	888	0.17144
cytokine_3.3_CCAGCGATCGTTACGA	3.3	964	0.678211
cytokine_3.3_CGAGCCACAGACACTT	3.3	964	0.474799
cytokine_3.3_CGGACGTTCTGCGACG	3.3	888	0.648312
cytokine_3.3_CGTAGCGGTGACCAAG	3.3	999	0.856158
cytokine_3.3_CTAAGACTCCCTTGCA	3.3	1215	0.13338
cytokine_3.3_CTAATGGTCCAAATGC	3.3	999	0.486568
cytokine_3.3_CTGAAACTCAACGGGA	3.3	964	0.747237
cytokine_3.3_CTGCTGTTCTGGGCCA	3.3	1215	0.444535
cytokine_3.3_GCTGCTTGTGTTTGTG	3.3	1215	0.115688
cytokine_3.3_GCTTGAAGTTCGTCTC	3.3	1215	0.733224
cytokine_3.3_GTAACTGTCCGAAGAG	3.3	999	0.795307
cytokine_3.3_GTGTTAGCACGGATAG	3.3	964	0.337391
cytokine_3.3_TCAACGACAGAGTGTG	3.3	964	0.747663
cytokine_3.3_TCAGATGTCGTCTGCT	3.3	999	0.515632
cytokine_3.3_TCAGCAATCTGTCAAG	3.3	999	0.3608
cytokine_3.3_TCGCGAGGTTAGATGA	3.3	999	0.245
cytokine_3.3_TTCGAAGAGATCGGGT	3.3	1215	0.393376
cytokine_3.3_TTCGGTCTCCAGAGGA	3.3	999	0.277561
cytokine_3.3_TTCTTAGGTTTGGGCC	3.3	1215	0.678982
cytokine_3.3_TTGCGTCCATGGATGG	3.3	1215	0.408953
cytokine_3.3_TTGGCAAGTGCCTTGG	3.3	1215	0.437629
cytokine_3.3_TTGTAGGGTACCGCTG	3.3	999	0.519798
cytokine_3.3_ACTGAGTTCATTGCCC	3.3	1104	0.400248
cytokine_3.3_CACATAGCAGATCGGA	3.3	1078	0.728418
cytokine_3.3_CATCGAATCCAGATCA	3.3	1104	0.215757
cytokine_3.3_CCACTACAGAGCTTCT	3.3	1078	0.695885
cytokine_3.3_CCGGGATAGCCGATTT	3.3	1104	0.17074
cytokine_3.3_CCTACACGTCGCATAT	3.3	1078	0.633986
cytokine_3.3_CCTTCCCCAGATTGCT	3.3	827	0.226059
cytokine_3.3_CCTTTCTAGACTACAA	3.3	1104	0.307351
cytokine_3.3_CGAGCACTCTTGACGA	3.3	1104	0.0743171
cytokine_3.3_CGCCAAGCACAGGTTT	3.3	827	0.171321
cytokine_3.3_CTCGGAGTCAATAAGG	3.3	827	0.432912
cytokine_3.3_CTCTACGAGGGCTTCC	3.3	1078	0.122209
cytokine_3.3_CTTAACTCACTGCCAG	3.3	1078	0.469059
cytokine_3.3_CTTCTCTAGAAACGAG	3.3	1078	0.507332
cytokine_3.3_GACCTGGAGCTAAACA	3.3	1078	0.329074
cytokine_3.3_GACTAACGTTGGTAAA	3.3	1104	0.471189
cytokine_3.3_GAGCAGATCTTGGGTA	3.3	1104	0.508339
cytokine_3.3_GATCGCGGTAAGGATT	3.3	827	0.833558
cytokine_3.3_GATGAGGAGACTGGGT	3.3	1104	0.531799
cytokine_3.3_GCTTCCAGTTACCGAT	3.3	1104	0.133839
cytokine_3.3_GGGAGATCATATACCG	3.3	827	0.928477
cytokine_3.3_GTACGTAGTTAAGGGC	3.3	1104	0.54665
cytokine_3.3_TAGACCAGTACCGAGA	3.3	827	0.139279
cytokine_3.3_TAGTTGGGTAGCAAAT	3.3	1104	0.661142
cytokine_3.3_TCAGATGGTCATATCG	3.3	827	0.396231
cytokine_3.3_TGACTTTCATGCAATC	3.3	1104	0.579996
cytokine_3.3_TGGCGCACATATGCTG	3.3	1078	0.445346
cytokine_3.3_TTAACTCAGATCCGAG	3.3	1078	0.465556
cytokine_3.3_TTGTAGGCATGCAATC	3.3	1078	0.636195
cytokine_3.3_AACTGGTTCAGGCCCA	3.3	1032	0.496803
cytokine_3.3_ACGCCAGGTACTTCTT	3.3	754	0.373163
cytokine_3.3_ACTGATGGTACTCGCG	3.3	756	0.387656
cytokine_3.3_AGCCTAAAGCTGAACG	3.3	1032	0.564356
cytokine_3.3_AGCGTATTCAGGTAAA	3.3	1032	0.115558
cytokine_3.3_AGCTCCTCATTGGTAC	3.3	948	0.0971739
cytokine_3.3_AGGCCACAGCAGATCG	3.3	756	0.162679
cytokine_3.3_CAAGAAATCAACCATG	3.3	1032	0.455126
cytokine_3.3_CACAAACGTGAGCGAT	3.3	756	0.527469
cytokine_3.3_CCACCTAGTCTCTTAT	3.3	779	0.181565
cytokine_3.3_CCTACCAAGATATGGT	3.3	779	0.424477
cytokine_3.3_CGAGAAGCATCGTCGG	3.3	754	0.493544
cytokine_3.3_CGATCGGAGTAGCCGA	3.3	754	0.599551
cytokine_3.3_CGTAGGCTCTTTAGTC	3.3	1032	0.452293
cytokine_3.3_CTACCCATCCTGCCAT	3.3	1032	0.729332
cytokine_3.3_CTCGTCATCAAAGTAG	3.3	756	0.79375
cytokine_3.3_CTCTGGTCAAGCCGTC	3.3	1032	0.765466
cytokine_3.3_GAATGAAGTCCATCCT	3.3	754	0.446183
cytokine_3.3_GACACGCAGTGCTGCC	3.3	948	0.28842
cytokine_3.3_GACCTGGAGATGCCAG	3.3	754	0.848244
cytokine_3.3_GAGGTGAAGGCTAGCA	3.3	1032	0.660587
cytokine_3.3_GATGAAATCCCTTGCA	3.3	779	0.377101
cytokine_3.3_GCATGATTCCTTGGTC	3.3	779	0.474983
cytokine_3.3_GGAATAAAGGGAAACA	3.3	948	0.447921
cytokine_3.3_GTAACTGCATTTGCCC	3.3	948	0.699567
cytokine_3.3_GTATTCTCATGACGGA	3.3	779	0.492266
cytokine_3.3_TAAACCGTCTTATCTG	3.3	948	0.546953
cytokine_3.3_TACACGACAAGCCATT	3.3	948	0.526813
cytokine_3.3_TACAGTGAGACACGAC	3.3	754	0.903998
cytokine_3.3_TATTACCGTAGTAGTA	3.3	1032	0.117083
cytokine_3.3_TCACAAGCAAACCCAT	3.3	754	0.558131
cytokine_3.3_TCCACACCAGATGGCA	3.3	779	0.465317
cytokine_3.3_TCGTACCAGTGAAGTT	3.3	948	0.597457
cytokine_3.3_TGAGCATGTTATCCGA	3.3	948	0.408894
cytokine_3.3_TGGCCAGAGTCCAGGA	3.3	779	0.387931
cytokine_3.3_TTCGGTCGTCTCCCTA	3.3	1032	0.513659
cytokine_3.3_AAATGCCAGGCTCATT	3.3	1006	0.180586
cytokine_3.3_CCTCTGAGTTAGGGTG	3.3	1006	0.292596
cytokine_3.3_CTACCCACAATCACAC	3.3	1006	0.384969
cytokine_3.3_CTCGTACCAAGCGAGT	3.3	891	0.742296
cytokine_3.3_CTTAGGAAGCCGCCTA	3.3	1006	0.686628
cytokine_3.3_GAACGGATCCTATGTT	3.3	1006	0.327051
cytokine_3.3_GAAGCAGCAGTCTTCC	3.3	891	0.242646
cytokine_3.3_GCATACAAGGGCACTA	3.3	891	0.691431
cytokine_3.3_TATCTCAGTCTTCAAG	3.3	1006	0.601366
cytokine_3.3_TCTCTAAGTAGCGTGA	3.3	1006	0.629864
cytokine_3.3_TGACTAGGTCAAGCGA	3.3	1006	0.449749
cytokine_3.3_TGCCCATGTTATCCGA	3.3	891	0.274448
cytokine_3.3_TTCCCAGGTTTAAGCC	3.3	1006	0.476416
cytokine_3.3_AACCATGCACGCTTTC	3.3	747	0.518271
cytokine_3.3_CGATTGAGTCGCATAT	3.3	747	0.570099
cytokine_3.3_GCTTGAATCTGCGGCA	3.3	747	0.438134
cytokine_3.3_TAGTGGTAGCTAGTCT	3.3	747	0.47053
cytokine_3.3_AAGCCGCCATCCCACT	3.3	21	0.340897
cytokine_3.3_ATTGGTGAGAGAGCTC	3.3	136	0.533065
cytokine_3.3_CAGTCCTAGGAGTTGC	3.3	21	0.457588
cytokine_3.3_CGAGCACTCCCTAACC	3.3	21	0.33327
[truncated: 41 more rows]

## Sheet: Fig. 8g
donor	time	IL-17 status	percent
4.1	20	IL-17+	12.7028
4.1	68	IL-17+	27.9908
4.2	20	IL-17+	11.3631
4.2	68	IL-17+	35.4061
4.3	20	IL-17+	5.25164
4.3	68	IL-17+	9.72245

## Sheet: Fig. 8h
sample	clonotype	percent IL-17-	percent IL-17+
4.1_TCR+cytokine_20	10	0.347222	0
4.1_TCR+cytokine_20	36	0.347222	0
4.1_TCR+cytokine_20	37	1.38889	1.73611
4.1_TCR+cytokine_20	39	0.347222	0
4.1_TCR+cytokine_20	41	0.347222	0
4.1_TCR+cytokine_20	44	0.347222	0
4.1_TCR+cytokine_20	50	0.347222	0
4.1_TCR+cytokine_20	67	0.347222	0
4.1_TCR+cytokine_20	103	0.347222	0
4.1_TCR+cytokine_20	143	0.347222	0
4.1_TCR+cytokine_20	179	0.347222	0.347222
4.1_TCR+cytokine_20	262	0.347222	0
4.1_TCR+cytokine_20	286	0.347222	0
4.1_TCR+cytokine_20	302	25	17.7083
4.1_TCR+cytokine_20	304	6.59722	4.51389
4.1_TCR+cytokine_20	306	0.694444	0.347222
4.1_TCR+cytokine_20	307	1.04167	0.347222
4.1_TCR+cytokine_20	308	3.81944	3.47222
4.1_TCR+cytokine_20	309	1.04167	0
4.1_TCR+cytokine_20	310	0.347222	0
4.1_TCR+cytokine_20	311	2.08333	1.04167
4.1_TCR+cytokine_20	312	1.04167	0.694444
4.1_TCR+cytokine_20	316	1.38889	0.694444
4.1_TCR+cytokine_20	318	0.694444	1.73611
4.1_TCR+cytokine_20	322	1.04167	1.73611
4.1_TCR+cytokine_20	323	2.43056	2.08333
4.1_TCR+cytokine_20	325	0.694444	0
4.1_TCR+cytokine_20	326	0.347222	0.694444
4.1_TCR+cytokine_20	327	0.694444	0.347222
4.1_TCR+cytokine_20	329	0.347222	0
4.1_TCR+cytokine_20	330	0.694444	0.347222
4.1_TCR+cytokine_20	335	0.694444	0.694444
4.1_TCR+cytokine_20	340	1.38889	0
4.1_TCR+cytokine_20	341	0.347222	0
4.1_TCR+cytokine_20	348	1.38889	1.04167
4.1_TCR+cytokine_20	353	0.347222	0
4.1_TCR+cytokine_20	357	0.347222	0
4.1_TCR+cytokine_20	359	0.347222	0.694444
4.1_TCR+cytokine_20	362	0.347222	0
4.1_TCR+cytokine_20	364	0.347222	0
4.1_TCR+cytokine_20	366	0.694444	0
4.1_TCR+cytokine_20	367	0.347222	0
4.1_TCR+cytokine_20	370	1.04167	0.347222
4.1_TCR+cytokine_20	371	0.694444	0.694444
4.1_TCR+cytokine_20	373	0.347222	1.73611
4.1_TCR+cytokine_20	376	0.347222	0
4.1_TCR+cytokine_20	377	0.347222	0
4.1_TCR+cytokine_20	380	0.347222	1.73611
4.1_TCR+cytokine_20	382	0.347222	0
4.1_TCR+cytokine_20	385	0.347222	0
4.1_TCR+cytokine_20	387	1.04167	0
4.1_TCR+cytokine_20	390	0.347222	3.81944
4.1_TCR+cytokine_20	394	0.347222	0
4.1_TCR+cytokine_20	401	0.347222	0.347222
4.1_TCR+cytokine_20	403	0.694444	2.77778
4.1_TCR+cytokine_20	405	0.347222	1.38889
4.1_TCR+cytokine_20	406	0.347222	0
4.1_TCR+cytokine_20	408	0.347222	0
4.1_TCR+cytokine_20	409	0.347222	3.125
4.1_TCR+cytokine_20	411	0.347222	0.694444
4.1_TCR+cytokine_20	419	0.347222	0
4.1_TCR+cytokine_20	420	0.347222	0.347222
4.1_TCR+cytokine_20	422	0.347222	0
4.1_TCR+cytokine_20	423	0.347222	0
4.1_TCR+cytokine_20	424	1.38889	0.347222
4.1_TCR+cytokine_20	435	0.347222	0
4.1_TCR+cytokine_20	436	0.347222	0.347222
4.1_TCR+cytokine_20	439	0.347222	0.694444
4.1_TCR+cytokine_20	441	0.694444	0
4.1_TCR+cytokine_20	443	0.347222	0.694444
4.1_TCR+cytokine_20	451	0.694444	0
4.1_TCR+cytokine_20	453	0.347222	0
4.1_TCR+cytokine_20	455	0.694444	0
4.1_TCR+cytokine_20	457	0.347222	0.347222
4.1_TCR+cytokine_20	460	0.347222	0
4.1_TCR+cytokine_20	468	0.347222	0
4.1_TCR+cytokine_20	475	0.347222	0
4.1_TCR+cytokine_20	484	0.347222	0
4.1_TCR+cytokine_20	491	1.04167	0.347222
4.1_TCR+cytokine_20	493	0.347222	0
4.1_TCR+cytokine_20	496	0.347222	0
4.1_TCR+cytokine_20	512	0.347222	0.347222
4.1_TCR+cytokine_20	522	0.347222	0
4.1_TCR+cytokine_20	525	0.347222	0
4.1_TCR+cytokine_20	526	0.694444	0.347222
4.1_TCR+cytokine_20	535	0.347222	0.694444
4.1_TCR+cytokine_20	539	0.347222	0.347222
4.1_TCR+cytokine_20	540	0.694444	0
4.1_TCR+cytokine_20	544	0.694444	0
4.1_TCR+cytokine_20	549	0.347222	0
4.1_TCR+cytokine_20	554	0.347222	0.347222
4.1_TCR+cytokine_20	556	0.347222	0
4.1_TCR+cytokine_20	559	0.347222	0
4.1_TCR+cytokine_20	561	0.347222	0
4.1_TCR+cytokine_20	562	0.347222	0
4.1_TCR+cytokine_20	567	0.347222	0.694444
4.1_TCR+cytokine_20	569	0.347222	0
4.1_TCR+cytokine_20	571	0.347222	0
4.1_TCR+cytokine_20	573	0.347222	0
4.1_TCR+cytokine_20	579	0.347222	0
4.1_TCR+cytokine_20	586	0.694444	1.04167
4.1_TCR+cytokine_20	601	0.347222	0
4.1_TCR+cytokine_20	604	0.347222	0
4.1_TCR+cytokine_20	632	0.694444	0
4.1_TCR+cytokine_20	636	0.694444	0
4.1_TCR+cytokine_20	657	0.347222	0
4.1_TCR+cytokine_20	669	0.347222	0
4.1_TCR+cytokine_20	676	0.347222	0
4.1_TCR+cytokine_20	693	0.347222	0.347222
4.1_TCR+cytokine_20	699	0.347222	0
4.1_TCR+cytokine_20	727	0.347222	0
4.1_TCR+cytokine_20	733	0.347222	0
4.1_TCR+cytokine_20	737	0.347222	0.347222
4.1_TCR+cytokine_20	795	0.347222	0
4.1_TCR+cytokine_20	802	0.347222	0
4.1_TCR+cytokine_20	815	0.347222	0
4.1_TCR+cytokine_20	883	0.347222	0
4.1_TCR+cytokine_20	887	0.347222	0
4.1_TCR+cytokine_20	892	0.347222	0
4.1_TCR+cytokine_20	899	0.347222	0
4.1_TCR+cytokine_20	908	0.347222	0
4.1_TCR+cytokine_20	939	0.347222	0
4.1_TCR+cytokine_20	1018	0.347222	0
4.1_TCR+cytokine_20	1042	0.347222	0
4.1_TCR+cytokine_20	1058	0.347222	0
4.1_TCR+cytokine_20	1063	0.347222	0
4.1_TCR+cytokine_20	1082	0.347222	0
4.1_TCR+cytokine_20	1085	0.347222	0
4.1_TCR+cytokine_20	1174	0.347222	0
4.1_TCR+cytokine_20	1202	0.347222	0
4.1_TCR+cytokine_20	1216	0.347222	0
4.1_TCR+cytokine_20	65	0	0.347222
4.1_TCR+cytokine_20	242	0	0.347222
4.1_TCR+cytokine_20	243	0	0.347222
4.1_TCR+cytokine_20	255	0	0.347222
4.1_TCR+cytokine_20	292	0	0.347222
4.1_TCR+cytokine_20	319	0	0.347222
4.1_TCR+cytokine_20	321	0	0.347222
4.1_TCR+cytokine_20	324	0	0.694444
4.1_TCR+cytokine_20	336	0	0.347222
4.1_TCR+cytokine_20	337	0	0.347222
4.1_TCR+cytokine_20	342	0	0.347222
4.1_TCR+cytokine_20	345	0	0.347222
4.1_TCR+cytokine_20	351	0	1.04167
4.1_TCR+cytokine_20	352	0	0.347222
4.1_TCR+cytokine_20	355	0	0.347222
4.1_TCR+cytokine_20	361	0	0.347222
4.1_TCR+cytokine_20	372	0	0.694444
4.1_TCR+cytokine_20	384	0	0.347222
4.1_TCR+cytokine_20	395	0	0.347222
4.1_TCR+cytokine_20	400	0	0.347222
4.1_TCR+cytokine_20	410	0	0.347222
4.1_TCR+cytokine_20	430	0	0.694444
4.1_TCR+cytokine_20	432	0	0.347222
4.1_TCR+cytokine_20	434	0	0.694444
4.1_TCR+cytokine_20	440	0	0.694444
4.1_TCR+cytokine_20	461	0	0.347222
4.1_TCR+cytokine_20	463	0	0.347222
4.1_TCR+cytokine_20	465	0	0.347222
4.1_TCR+cytokine_20	471	0	0.347222
4.1_TCR+cytokine_20	479	0	0.694444
4.1_TCR+cytokine_20	481	0	0.347222
4.1_TCR+cytokine_20	483	0	2.08333
4.1_TCR+cytokine_20	510	0	0.347222
4.1_TCR+cytokine_20	518	0	0.694444
4.1_TCR+cytokine_20	520	0	0.347222
4.1_TCR+cytokine_20	529	0	0.694444
4.1_TCR+cytokine_20	536	0	0.347222
4.1_TCR+cytokine_20	538	0	0.347222
4.1_TCR+cytokine_20	557	0	0.694444
4.1_TCR+cytokine_20	570	0	0.347222
4.1_TCR+cytokine_20	577	0	1.04167
4.1_TCR+cytokine_20	582	0	0.347222
4.1_TCR+cytokine_20	602	0	0.347222
4.1_TCR+cytokine_20	641	0	0.347222
4.1_TCR+cytokine_20	642	0	0.347222
4.1_TCR+cytokine_20	646	0	0.347222
4.1_TCR+cytokine_20	649	0	0.347222
4.1_TCR+cytokine_20	664	0	0.347222
4.1_TCR+cytokine_20	665	0	0.347222
4.1_TCR+cytokine_20	681	0	0.694444
4.1_TCR+cytokine_20	692	0	0.347222
4.1_TCR+cytokine_20	696	0	0.347222
4.1_TCR+cytokine_20	704	0	0.347222
4.1_TCR+cytokine_20	717	0	0.347222
4.1_TCR+cytokine_20	718	0	0.347222
4.1_TCR+cytokine_20	721	0	0.694444
4.1_TCR+cytokine_20	722	0	0.347222
4.1_TCR+cytokine_20	748	0	0.347222
4.1_TCR+cytokine_20	772	0	0.347222
4.1_TCR+cytokine_20	782	0	0.347222
4.1_TCR+cytokine_20	793	0	0.347222
4.1_TCR+cytokine_20	796	0	0.347222
4.1_TCR+cytokine_20	801	0	0.347222
4.1_TCR+cytokine_20	804	0	0.347222
4.1_TCR+cytokine_20	813	0	0.347222
4.1_TCR+cytokine_20	843	0	0.347222
4.1_TCR+cytokine_20	869	0	0.347222
4.1_TCR+cytokine_20	885	0	0.347222
4.1_TCR+cytokine_20	912	0	0.347222
4.1_TCR+cytokine_20	932	0	0.347222
4.1_TCR+cytokine_20	973	0	0.347222
4.1_TCR+cytokine_20	977	0	0.347222
4.1_TCR+cytokine_20	995	0	0.347222
4.1_TCR+cytokine_20	1004	0	0.347222
4.1_TCR+cytokine_20	1041	0	0.347222
4.1_TCR+cytokine_20	1064	0	0.347222
4.1_TCR+cytokine_20	1131	0	0.347222
4.1_TCR+cytokine_20	1158	0	0.347222
4.1_TCR+cytokine_20	1188	0	0.347222
4.1_TCR+cytokine_20	1219	0	0.347222
4.1_TCR+cytokine_20	1299	0	0.347222
4.1_TCR+cytokine_20	1308	0	0.347222
4.2_TCR+cytokine_20	25	0.478469	0
4.2_TCR+cytokine_20	35	0.478469	0
4.2_TCR+cytokine_20	41	0.478469	0.956938
4.2_TCR+cytokine_20	77	0.956938	0.478469
4.2_TCR+cytokine_20	100	0.478469	0.478469
4.2_TCR+cytokine_20	116	0.478469	0
4.2_TCR+cytokine_20	240	0.478469	0
4.2_TCR+cytokine_20	259	0.478469	0.478469
4.2_TCR+cytokine_20	271	37.799	25.8373
4.2_TCR+cytokine_20	272	1.43541	0.956938
4.2_TCR+cytokine_20	274	2.87081	0.478469
4.2_TCR+cytokine_20	275	3.82775	5.74163
4.2_TCR+cytokine_20	276	0.478469	1.43541
4.2_TCR+cytokine_20	280	0.478469	0.956938
4.2_TCR+cytokine_20	284	1.43541	1.43541
4.2_TCR+cytokine_20	289	0.478469	0.956938
4.2_TCR+cytokine_20	291	0.478469	0.956938
4.2_TCR+cytokine_20	292	0.478469	0
4.2_TCR+cytokine_20	294	0.478469	2.87081
4.2_TCR+cytokine_20	295	0.956938	0.478469
4.2_TCR+cytokine_20	300	1.43541	2.87081
4.2_TCR+cytokine_20	301	0.478469	0
4.2_TCR+cytokine_20	303	2.87081	1.43541
4.2_TCR+cytokine_20	304	1.43541	0.956938
4.2_TCR+cytokine_20	305	0.478469	0
4.2_TCR+cytokine_20	306	0.478469	0.478469
4.2_TCR+cytokine_20	308	0.956938	0.478469
4.2_TCR+cytokine_20	314	0.478469	0
4.2_TCR+cytokine_20	318	0.478469	0.956938
4.2_TCR+cytokine_20	319	0.956938	1.43541
4.2_TCR+cytokine_20	321	1.91388	0
4.2_TCR+cytokine_20	330	0.478469	4.30622
4.2_TCR+cytokine_20	336	0.478469	0
4.2_TCR+cytokine_20	338	0.478469	0
4.2_TCR+cytokine_20	343	0.478469	0
4.2_TCR+cytokine_20	346	0.478469	0
4.2_TCR+cytokine_20	362	0.478469	0
4.2_TCR+cytokine_20	365	0.478469	0
4.2_TCR+cytokine_20	368	1.91388	0.956938
4.2_TCR+cytokine_20	371	0.956938	1.43541
4.2_TCR+cytokine_20	372	0.478469	0
4.2_TCR+cytokine_20	376	1.43541	0.956938
4.2_TCR+cytokine_20	377	0.478469	0
4.2_TCR+cytokine_20	378	0.478469	0.956938
4.2_TCR+cytokine_20	383	0.956938	0
4.2_TCR+cytokine_20	397	0.478469	1.43541
4.2_TCR+cytokine_20	403	0.478469	0
4.2_TCR+cytokine_20	415	0.478469	0.478469
4.2_TCR+cytokine_20	421	0.478469	0
4.2_TCR+cytokine_20	427	0.478469	0.956938
4.2_TCR+cytokine_20	430	0.956938	0
4.2_TCR+cytokine_20	444	0.478469	0
4.2_TCR+cytokine_20	452	0.478469	0
4.2_TCR+cytokine_20	456	0.478469	0
4.2_TCR+cytokine_20	464	1.91388	0
4.2_TCR+cytokine_20	477	0.478469	0
4.2_TCR+cytokine_20	500	0.478469	0
4.2_TCR+cytokine_20	514	0.478469	0.956938
4.2_TCR+cytokine_20	517	0.478469	0
4.2_TCR+cytokine_20	542	0.956938	0
4.2_TCR+cytokine_20	558	0.478469	0
4.2_TCR+cytokine_20	565	0.478469	0
4.2_TCR+cytokine_20	569	0.478469	0
4.2_TCR+cytokine_20	577	0.478469	0
4.2_TCR+cytokine_20	599	0.478469	0
4.2_TCR+cytokine_20	613	0.478469	0
4.2_TCR+cytokine_20	635	0.478469	0.478469
4.2_TCR+cytokine_20	636	0.478469	0
4.2_TCR+cytokine_20	640	0.478469	0
4.2_TCR+cytokine_20	652	0.478469	0
4.2_TCR+cytokine_20	656	0.478469	0
4.2_TCR+cytokine_20	663	0.478469	0
4.2_TCR+cytokine_20	664	0.478469	0
4.2_TCR+cytokine_20	721	0.478469	0
4.2_TCR+cytokine_20	732	0.478469	0
4.2_TCR+cytokine_20	764	0.478469	0
4.2_TCR+cytokine_20	841	0.478469	0
4.2_TCR+cytokine_20	901	0.478469	0
4.2_TCR+cytokine_20	935	0.478469	0
4.2_TCR+cytokine_20	955	0.478469	0
4.2_TCR+cytokine_20	985	0.478469	0
4.2_TCR+cytokine_20	1020	0.478469	0
4.2_TCR+cytokine_20	1043	0.478469	0
4.2_TCR+cytokine_20	1046	0.478469	0
4.2_TCR+cytokine_20	1062	0.478469	0
4.2_TCR+cytokine_20	1107	0.478469	0
4.2_TCR+cytokine_20	1119	0.478469	0
4.2_TCR+cytokine_20	9	0	0.956938
4.2_TCR+cytokine_20	19	0	0.478469
4.2_TCR+cytokine_20	23	0	0.478469
4.2_TCR+cytokine_20	44	0	0.956938
4.2_TCR+cytokine_20	61	0	0.478469
4.2_TCR+cytokine_20	88	0	0.478469
4.2_TCR+cytokine_20	126	0	0.478469
4.2_TCR+cytokine_20	132	0	0.478469
4.2_TCR+cytokine_20	229	0	0.478469
4.2_TCR+cytokine_20	282	0	0.478469
4.2_TCR+cytokine_20	283	0	0.478469
4.2_TCR+cytokine_20	290	0	0.478469
4.2_TCR+cytokine_20	296	0	1.43541
4.2_TCR+cytokine_20	324	0	0.956938
4.2_TCR+cytokine_20	349	0	0.478469
4.2_TCR+cytokine_20	360	0	0.478469
4.2_TCR+cytokine_20	361	0	0.478469
4.2_TCR+cytokine_20	373	0	0.478469
4.2_TCR+cytokine_20	380	0	0.478469
4.2_TCR+cytokine_20	389	0	0.478469
4.2_TCR+cytokine_20	420	0	0.478469
4.2_TCR+cytokine_20	436	0	0.478469
4.2_TCR+cytokine_20	448	0	0.956938
4.2_TCR+cytokine_20	454	0	0.478469
4.2_TCR+cytokine_20	463	0	0.478469
4.2_TCR+cytokine_20	484	0	0.478469
4.2_TCR+cytokine_20	490	0	0.478469
4.2_TCR+cytokine_20	491	0	0.478469
4.2_TCR+cytokine_20	509	0	0.478469
4.2_TCR+cytokine_20	510	0	1.43541
4.2_TCR+cytokine_20	531	0	0.478469
4.2_TCR+cytokine_20	547	0	0.478469
4.2_TCR+cytokine_20	549	0	0.478469
4.2_TCR+cytokine_20	550	0	0.478469
4.2_TCR+cytokine_20	555	0	0.478469
4.2_TCR+cytokine_20	556	0	0.478469
4.2_TCR+cytokine_20	568	0	0.478469
4.2_TCR+cytokine_20	612	0	0.478469
4.2_TCR+cytokine_20	622	0	0.478469
4.2_TCR+cytokine_20	626	0	0.956938
4.2_TCR+cytokine_20	645	0	0.478469
4.2_TCR+cytokine_20	669	0	0.478469
4.2_TCR+cytokine_20	749	0	0.478469
4.2_TCR+cytokine_20	753	0	0.478469
4.2_TCR+cytokine_20	763	0	0.478469
4.2_TCR+cytokine_20	766	0	0.478469
4.2_TCR+cytokine_20	779	0	0.478469
4.2_TCR+cytokine_20	795	0	0.478469
4.2_TCR+cytokine_20	809	0	0.478469
4.2_TCR+cytokine_20	814	0	0.478469
4.2_TCR+cytokine_20	818	0	0.478469
4.2_TCR+cytokine_20	845	0	0.478469
4.2_TCR+cytokine_20	895	0	0.478469
4.2_TCR+cytokine_20	925	0	0.478469
4.2_TCR+cytokine_20	939	0	0.478469
4.2_TCR+cytokine_20	1023	0	0.478469
4.2_TCR+cytokine_20	1025	0	0.478469
4.2_TCR+cytokine_20	1063	0	0.478469
4.2_TCR+cytokine_20	1079	0	0.478469
4.2_TCR+cytokine_20	1137	0	0.478469
4.2_TCR+cytokine_20	1156	0	0.478469
4.2_TCR+cytokine_20	1172	0	0.478469
4.3_TCR+cytokine_20	5	0.746269	0
4.3_TCR+cytokine_20	14	0.746269	0
4.3_TCR+cytokine_20	36	0.746269	0
4.3_TCR+cytokine_20	66	0.746269	0.746269
4.3_TCR+cytokine_20	74	0.746269	0
4.3_TCR+cytokine_20	90	2.23881	0.746269
4.3_TCR+cytokine_20	91	0.746269	0
4.3_TCR+cytokine_20	118	0.746269	0
4.3_TCR+cytokine_20	134	0.746269	0
4.3_TCR+cytokine_20	161	0.746269	0.746269
4.3_TCR+cytokine_20	208	0.746269	0
4.3_TCR+cytokine_20	211	5.22388	5.97015
4.3_TCR+cytokine_20	304	0.746269	0
4.3_TCR+cytokine_20	433	0.746269	0
4.3_TCR+cytokine_20	452	2.98507	2.23881
4.3_TCR+cytokine_20	453	0.746269	0
4.3_TCR+cytokine_20	458	0.746269	0
4.3_TCR+cytokine_20	459	0.746269	0
4.3_TCR+cytokine_20	463	0.746269	1.49254
4.3_TCR+cytokine_20	464	0.746269	0
4.3_TCR+cytokine_20	466	0.746269	0
4.3_TCR+cytokine_20	470	0.746269	1.49254
4.3_TCR+cytokine_20	472	0.746269	0
4.3_TCR+cytokine_20	482	0.746269	0
4.3_TCR+cytokine_20	483	2.23881	0
4.3_TCR+cytokine_20	486	0.746269	0
4.3_TCR+cytokine_20	488	0.746269	0
4.3_TCR+cytokine_20	492	0.746269	0
4.3_TCR+cytokine_20	498	0.746269	0
4.3_TCR+cytokine_20	501	0.746269	2.23881
4.3_TCR+cytokine_20	506	3.73134	4.47761
4.3_TCR+cytokine_20	508	1.49254	1.49254
4.3_TCR+cytokine_20	509	2.23881	3.73134
4.3_TCR+cytokine_20	510	0.746269	0
4.3_TCR+cytokine_20	512	0.746269	0
4.3_TCR+cytokine_20	513	0.746269	0
4.3_TCR+cytokine_20	516	0.746269	2.98507
4.3_TCR+cytokine_20	517	0.746269	0
4.3_TCR+cytokine_20	522	0.746269	2.98507
4.3_TCR+cytokine_20	530	1.49254	0
4.3_TCR+cytokine_20	534	0.746269	0
4.3_TCR+cytokine_20	536	0.746269	0
4.3_TCR+cytokine_20	543	0.746269	0
4.3_TCR+cytokine_20	551	0.746269	0
4.3_TCR+cytokine_20	552	0.746269	0
4.3_TCR+cytokine_20	555	1.49254	0
4.3_TCR+cytokine_20	562	0.746269	0
4.3_TCR+cytokine_20	563	0.746269	1.49254
4.3_TCR+cytokine_20	565	0.746269	0.746269
4.3_TCR+cytokine_20	568	0.746269	0.746269
4.3_TCR+cytokine_20	571	1.49254	0.746269
4.3_TCR+cytokine_20	574	0.746269	0
4.3_TCR+cytokine_20	578	0.746269	0.746269
4.3_TCR+cytokine_20	582	0.746269	0
4.3_TCR+cytokine_20	594	1.49254	0.746269
4.3_TCR+cytokine_20	595	1.49254	0
4.3_TCR+cytokine_20	598	0.746269	0
4.3_TCR+cytokine_20	610	0.746269	0.746269
4.3_TCR+cytokine_20	624	0.746269	0
4.3_TCR+cytokine_20	625	0.746269	0.746269
4.3_TCR+cytokine_20	628	0.746269	0
4.3_TCR+cytokine_20	629	0.746269	0
4.3_TCR+cytokine_20	633	0.746269	0
4.3_TCR+cytokine_20	634	0.746269	0
4.3_TCR+cytokine_20	637	0.746269	0
4.3_TCR+cytokine_20	648	0.746269	0.746269
4.3_TCR+cytokine_20	654	0.746269	0.746269
4.3_TCR+cytokine_20	661	0.746269	0
4.3_TCR+cytokine_20	666	0.746269	0
4.3_TCR+cytokine_20	692	0.746269	2.23881
4.3_TCR+cytokine_20	715	0.746269	0
4.3_TCR+cytokine_20	722	0.746269	0
4.3_TCR+cytokine_20	744	0.746269	1.49254
4.3_TCR+cytokine_20	745	0.746269	0
4.3_TCR+cytokine_20	771	0.746269	0
4.3_TCR+cytokine_20	777	0.746269	0
4.3_TCR+cytokine_20	819	0.746269	0
4.3_TCR+cytokine_20	824	0.746269	0
4.3_TCR+cytokine_20	844	0.746269	0
4.3_TCR+cytokine_20	855	0.746269	0
4.3_TCR+cytokine_20	919	0.746269	0
4.3_TCR+cytokine_20	989	0.746269	0
4.3_TCR+cytokine_20	1008	0.746269	0
4.3_TCR+cytokine_20	1021	0.746269	0
4.3_TCR+cytokine_20	1155	0.746269	0
4.3_TCR+cytokine_20	1216	0.746269	0
4.3_TCR+cytokine_20	1260	0.746269	0
4.3_TCR+cytokine_20	1282	0.746269	0
4.3_TCR+cytokine_20	1290	0.746269	0
4.3_TCR+cytokine_20	1293	0.746269	0
4.3_TCR+cytokine_20	1308	0.746269	0
4.3_TCR+cytokine_20	1316	0.746269	0
4.3_TCR+cytokine_20	1349	0.746269	0
4.3_TCR+cytokine_20	1365	0.746269	0
4.3_TCR+cytokine_20	1374	0.746269	0
4.3_TCR+cytokine_20	1420	0.746269	0
4.3_TCR+cytokine_20	1432	0.746269	0
4.3_TCR+cytokine_20	1444	0.746269	0
4.3_TCR+cytokine_20	1499	0.746269	0
4.3_TCR+cytokine_20	1728	0.746269	0
4.3_TCR+cytokine_20	1737	0.746269	0
4.3_TCR+cytokine_20	1751	0.746269	0
4.3_TCR+cytokine_20	1768	0.746269	0
4.3_TCR+cytokine_20	1769	0.746269	0
4.3_TCR+cytokine_20	1770	0.746269	0
4.3_TCR+cytokine_20	1773	0.746269	0
4.3_TCR+cytokine_20	1776	0.746269	0
4.3_TCR+cytokine_20	1789	0.746269	0
4.3_TCR+cytokine_20	1915	0.746269	0
4.3_TCR+cytokine_20	20	0	2.23881
4.3_TCR+cytokine_20	21	0	0.746269
4.3_TCR+cytokine_20	40	0	2.98507
4.3_TCR+cytokine_20	95	0	0.746269
4.3_TCR+cytokine_20	98	0	0.746269
4.3_TCR+cytokine_20	113	0	0.746269
4.3_TCR+cytokine_20	148	0	1.49254
4.3_TCR+cytokine_20	156	0	0.746269
4.3_TCR+cytokine_20	160	0	1.49254
4.3_TCR+cytokine_20	204	0	0.746269
4.3_TCR+cytokine_20	388	0	0.746269
4.3_TCR+cytokine_20	393	0	0.746269
4.3_TCR+cytokine_20	451	0	0.746269
4.3_TCR+cytokine_20	454	0	0.746269
4.3_TCR+cytokine_20	499	0	0.746269
4.3_TCR+cytokine_20	502	0	2.23881
4.3_TCR+cytokine_20	511	0	0.746269
4.3_TCR+cytokine_20	514	0	0.746269
4.3_TCR+cytokine_20	523	0	0.746269
4.3_TCR+cytokine_20	575	0	1.49254
4.3_TCR+cytokine_20	592	0	0.746269
4.3_TCR+cytokine_20	596	0	1.49254
4.3_TCR+cytokine_20	600	0	1.49254
4.3_TCR+cytokine_20	603	0	0.746269
4.3_TCR+cytokine_20	604	0	0.746269
4.3_TCR+cytokine_20	616	0	0.746269
4.3_TCR+cytokine_20	640	0	0.746269
4.3_TCR+cytokine_20	655	0	0.746269
4.3_TCR+cytokine_20	658	0	0.746269
4.3_TCR+cytokine_20	678	0	0.746269
4.3_TCR+cytokine_20	682	0	0.746269
4.3_TCR+cytokine_20	693	0	0.746269
4.3_TCR+cytokine_20	697	0	1.49254
4.3_TCR+cytokine_20	731	0	0.746269
4.3_TCR+cytokine_20	772	0	0.746269
4.3_TCR+cytokine_20	794	0	0.746269
4.3_TCR+cytokine_20	799	0	0.746269
4.3_TCR+cytokine_20	807	0	0.746269
4.3_TCR+cytokine_20	808	0	0.746269
4.3_TCR+cytokine_20	809	0	0.746269
4.3_TCR+cytokine_20	859	0	1.49254
4.3_TCR+cytokine_20	892	0	0.746269
4.3_TCR+cytokine_20	918	0	0.746269
4.3_TCR+cytokine_20	923	0	0.746269
4.3_TCR+cytokine_20	975	0	0.746269
4.3_TCR+cytokine_20	1000	0	0.746269
4.3_TCR+cytokine_20	1016	0	0.746269
4.3_TCR+cytokine_20	1022	0	0.746269
4.3_TCR+cytokine_20	1031	0	1.49254
4.3_TCR+cytokine_20	1048	0	0.746269
4.3_TCR+cytokine_20	1182	0	0.746269
4.3_TCR+cytokine_20	1191	0	0.746269
4.3_TCR+cytokine_20	1198	0	0.746269
4.3_TCR+cytokine_20	1223	0	0.746269
4.3_TCR+cytokine_20	1225	0	0.746269
4.3_TCR+cytokine_20	1275	0	0.746269
4.3_TCR+cytokine_20	1418	0	0.746269
4.3_TCR+cytokine_20	1437	0	0.746269
4.3_TCR+cytokine_20	1481	0	0.746269
4.3_TCR+cytokine_20	1557	0	0.746269
4.3_TCR+cytokine_20	1840	0	0.746269

[truncated: 18 more sheets: Fig. 8i, Fig. 8j, Fig. 8k, Extended Data Fig. 2d, Extended Data Fig. 2e, Extended Data Fig. 2f, Extended Data Fig. 2g, Extended Data Fig. 2i, Extended Data Fig. 2j, Extended Data Fig. 2k, Extended Data Fig. 3l, Extended Data Fig. 3m, Extended Data Fig. 5g, Extended Data Fig. 5i-l, Extended Data Fig. 6c,f,g,k, Extended Data Fig. 6e,h,j, Extended Data Fig. 10c, Extended Data Fig. 10d]
